# Supplementary material for: 1,1′,2,2′-Tetra­methyl-3,3′-(p-phenyl­enedimethyl­ene)diimidazol-1-ium bis­(tetra­fluoridoborate)
Source: Acta Crystallogr Sect E Struct Rep Online. 2009 Jul 11;65(Pt 8):o1829. doi: 10.1107/S1600536809026312 (PMC2977162; doi:10.1107/S1600536809026312)
Supplement: Supplementary file 2 [file e-65-o1829-Isup2.hkl]

# 
# h,k,l, Fc-squared, Fo-squared, sigma(Fo-squared) and status flag 
# 
data_I
_shelx_title '  P21/n' 
_shelx_refln_list_code          4 
_shelx_F_calc_maximum      137.25 
_exptl_crystal_F_000       484.00 
_reflns_d_resolution_high  0.7698 
 
loop_ 
 _symmetry_equiv_pos_as_xyz 
 'x, y, z' 
 '-x+1/2, y+1/2, -z+1/2' 
 '-x, -y, -z' 
 'x-1/2, -y-1/2, z-1/2' 
 
_cell_length_a     8.9095 
_cell_length_b    10.2254 
_cell_length_c    11.7113 
_cell_angle_alpha  90.000 
_cell_angle_beta   93.024 
_cell_angle_gamma  90.000 
 
_shelx_F_squared_multiplier     1.000 
 
loop_ 
 _refln_index_h 
 _refln_index_k 
 _refln_index_l 
 _refln_F_squared_calc 
 _refln_F_squared_meas 
 _refln_F_squared_sigma 
 _refln_observed_status 
   2   0   0     4577.04     4590.13     44.89 o 
   4   0   0     1196.21     1149.27     11.76 o 
   6   0   0       22.35       20.17      0.82 o 
   8   0   0       12.04       14.93      3.21 o 
  10   0   0       10.52       10.78      1.87 o 
   1   1   0      627.34      568.78      5.83 o 
   2   1   0     2200.82     2235.95     18.69 o 
   3   1   0       82.66       70.44      0.89 o 
   4   1   0      133.51      113.87      1.56 o 
   5   1   0     1193.45     1187.58     31.38 o 
   6   1   0       22.12       24.92      0.92 o 
   7   1   0      232.76      237.70      3.05 o 
   8   1   0       29.47       37.22      1.24 o 
   9   1   0       47.56       52.47      1.55 o 
  10   1   0       37.62       35.82      2.78 o 
  11   1   0       27.70       29.29      2.84 o 
   0   2   0     7325.23     7321.24     70.61 o 
   1   2   0      608.68      587.69      4.65 o 
   2   2   0     1854.66     2016.36     19.50 o 
   3   2   0      986.26     1004.77      8.82 o 
   4   2   0      275.28      275.91      3.19 o 
   5   2   0      106.50      113.18      1.74 o 
   6   2   0        1.86        0.68      0.39 o 
   7   2   0       73.76       74.20      1.39 o 
   8   2   0        3.74        4.16      0.68 o 
   9   2   0      131.75      137.07      3.97 o 
  10   2   0      117.42      117.18      2.86 o 
  11   2   0       25.78       25.54      2.86 o 
   1   3   0     4937.11     4930.65     36.34 o 
   2   3   0     1379.35     1439.38     12.53 o 
   3   3   0     1863.86     1858.63     15.87 o 
   4   3   0      124.63      113.81      1.66 o 
   5   3   0      575.51      566.21      5.62 o 
   6   3   0       50.53       47.04      1.20 o 
   7   3   0      281.03      288.39      3.12 o 
   8   3   0      362.72      363.51      5.22 o 
   9   3   0       45.30       49.83      1.87 o 
  10   3   0      103.25      111.60      2.86 o 
  11   3   0       24.58       28.97      2.10 o 
   0   4   0      367.74      340.61      3.84 o 
   1   4   0      637.01      636.17      5.08 o 
   2   4   0     1594.36     1767.83     13.49 o 
   3   4   0     1967.63     2113.07     16.08 o 
   4   4   0       50.44       41.73      0.99 o 
   5   4   0       18.02       21.32      0.85 o 
   6   4   0        8.44        5.56      0.64 o 
   7   4   0       87.46       84.18      2.16 o 
   8   4   0        8.40        8.01      1.02 o 
   9   4   0      226.96      233.64      4.19 o 
  10   4   0        0.36        0.47      0.85 o 
  11   4   0       30.52       38.86      2.09 o 
   1   5   0      680.79      768.89      6.15 o 
   2   5   0      779.71      892.89      7.20 o 
   3   5   0      171.74      197.72      2.07 o 
   4   5   0      553.10      614.42      5.26 o 
   5   5   0        0.31        0.72      0.59 o 
   6   5   0        0.46        0.59      0.66 o 
   7   5   0       48.73       48.38      1.75 o 
   8   5   0       41.96       35.82      1.62 o 
   9   5   0       10.66        7.71      1.09 o 
  10   5   0       38.12       40.57      1.97 o 
   0   6   0     1025.57     1123.71     11.48 o 
   1   6   0      791.70      804.20      6.01 o 
   2   6   0       48.83       45.28      0.89 o 
   3   6   0     1082.13     1131.57      9.10 o 
   4   6   0      109.21       94.09      1.65 o 
   5   6   0       37.23       36.84      1.48 o 
   6   6   0      277.91      302.03      4.60 o 
   7   6   0       39.16       41.18      1.88 o 
   8   6   0        5.53        4.90      1.25 o 
   9   6   0      223.72      232.29      4.37 o 
  10   6   0       18.96       14.86      1.43 o 
   1   7   0      491.69      503.50      4.12 o 
   2   7   0       87.90      101.81      1.48 o 
   3   7   0       53.37       49.57      1.24 o 
   4   7   0       66.00       60.36      1.78 o 
   5   7   0      373.33      347.08      5.04 o 
   6   7   0       16.29       20.70      1.31 o 
   7   7   0        2.30        4.03      0.94 o 
   8   7   0       82.26       88.94      2.59 o 
   9   7   0        0.03        0.20      0.91 o 
   0   8   0       36.73       34.95      1.23 o 
   1   8   0      749.97      724.79      5.72 o 
   2   8   0       52.02       48.74      1.61 o 
   3   8   0      273.23      278.31      4.20 o 
   4   8   0       34.78       23.41      1.29 o 
   5   8   0      192.06      202.14      3.68 o 
   6   8   0       87.58       85.55      2.42 o 
   7   8   0       54.12       55.39      2.05 o 
   8   8   0       12.63       14.67      1.37 o 
   9   8   0       12.85       12.90      1.39 o 
   1   9   0       29.01       22.59      1.05 o 
   2   9   0       84.79       82.64      1.85 o 
   3   9   0       43.21       49.05      1.76 o 
   4   9   0      104.50       99.99      2.51 o 
   5   9   0        3.34        3.77      0.92 o 
   6   9   0        1.33        1.44      0.91 o 
   7   9   0        7.39        5.68      1.08 o 
   8   9   0       21.24       27.56      1.76 o 
   0  10   0      615.39      627.18     14.16 o 
   1  10   0      161.71      164.35      2.70 o 
   2  10   0       28.28       24.62      1.36 o 
   3  10   0      152.77      162.63      2.87 o 
   4  10   0      196.00      189.46      4.31 o 
   5  10   0       41.22       35.98      1.72 o 
   6  10   0        0.05       -0.84      0.82 o 
   7  10   0        3.94        4.59      1.09 o 
   1  11   0       63.00       51.62      2.84 o 
   2  11   0        0.02       -0.20      0.64 o 
   3  11   0       70.26       68.00      1.93 o 
   4  11   0        0.34        1.19      0.76 o 
   5  11   0        0.47        0.63      0.80 o 
   6  11   0        0.00       -1.00      0.88 o 
   0  12   0       25.62       30.70      3.10 o 
   1  12   0       33.74       34.19      2.83 o 
   2  12   0       27.53       29.52      2.17 o 
   3  12   0        1.40        1.86      0.83 o 
   4  12   0       12.36        9.48      1.29 o 
   1  13   0       25.86       31.56      2.34 o 
   2  13   0        0.12        1.42      1.27 o 
  -9   0   1      100.30      105.48      2.95 o 
  -7   0   1        4.58        7.19      0.75 o 
  -5   0   1      138.48      168.96      2.49 o 
  -3   0   1     2812.15     2709.13     31.54 o 
  -1   0   1       31.75       34.57      0.96 o 
   1   0   1      152.63      159.26      7.28 o 
   3   0   1      126.20      143.01      3.55 o 
   5   0   1      228.63      296.03      3.81 o 
   7   0   1      966.41      962.23     10.51 o 
   9   0   1      227.42      232.47      6.59 o 
 -10   1   1        7.52        4.92      1.17 o 
  -9   1   1       13.11       11.17      0.92 o 
  -8   1   1      249.04      236.18      2.83 o 
  -7   1   1       71.24       73.66      1.38 o 
  -6   1   1       20.40       18.22      0.69 o 
  -5   1   1      131.86      130.08      1.62 o 
  -4   1   1      223.01      241.70      2.32 o 
  -3   1   1     1228.08     1239.64      9.42 o 
  -2   1   1     8731.24     8719.66     64.89 o 
  -1   1   1      153.85      120.01      1.21 o 
   0   1   1       25.39       18.87      0.45 o 
   1   1   1     2353.35     2471.30     24.26 o 
   2   1   1        4.25        5.34      0.65 o 
   3   1   1      128.17      123.63      1.85 o 
   4   1   1       74.34       73.47      1.26 o 
   5   1   1      730.68      741.82      7.07 o 
   6   1   1       45.61       51.93      1.65 o 
   7   1   1       73.72       72.28      1.52 o 
   8   1   1       16.00       16.58      0.91 o 
   9   1   1      154.90      163.09      3.10 o 
  10   1   1       20.84       22.23      2.47 o 
  11   1   1       16.56       12.85      2.29 o 
 -11   2   1        0.19       -0.32      0.90 o 
 -10   2   1        1.56        2.56      0.88 o 
  -9   2   1      334.79      342.69      5.15 o 
  -8   2   1       11.19       12.22      1.03 o 
  -7   2   1        3.13        4.52      0.62 o 
  -6   2   1      193.93      190.03      2.49 o 
  -5   2   1     1580.82     1735.42     12.16 o 
  -4   2   1     1116.89     1152.12      8.17 o 
  -3   2   1     1349.92     1391.82      9.66 o 
  -2   2   1       80.88       89.24      0.96 o 
  -1   2   1     1163.84     1211.40      9.56 o 
   0   2   1     7593.04     7423.48     62.29 o 
   1   2   1      981.54     1020.85     10.24 o 
   2   2   1     1883.32     1989.32     39.24 o 
   3   2   1      701.84      743.29     16.17 o 
   4   2   1      582.61      594.19     14.35 o 
   5   2   1      109.88      110.74      3.45 o 
   6   2   1       43.72       30.92      2.26 o 
   7   2   1       11.03       12.82      1.01 o 
   8   2   1       11.31       12.09      0.78 o 
   9   2   1       46.52       48.55      1.76 o 
  10   2   1       37.91       41.08      2.15 o 
  11   2   1        0.78        1.15      1.81 o 
 -11   3   1        1.69        1.35      0.96 o 
 -10   3   1        1.53        0.45      0.85 o 
  -9   3   1       46.36       47.48      2.75 o 
  -8   3   1       29.16       33.49      1.52 o 
  -7   3   1      277.03      296.85      4.38 o 
  -6   3   1      155.53      141.56      2.07 o 
  -5   3   1      124.53      123.33      1.54 o 
  -4   3   1     1274.07     1369.62     10.58 o 
  -3   3   1      243.50      277.01      2.90 o 
  -2   3   1       18.52       18.45      1.24 o 
  -1   3   1     3375.52     3481.94     25.83 o 
   0   3   1     4143.47     4183.56     30.87 o 
   1   3   1       44.05       39.94      0.75 o 
   2   3   1       30.37       35.48      0.78 o 
   3   3   1       53.54       56.62      1.06 o 
   4   3   1      782.94      791.27      7.34 o 
   5   3   1       65.07       67.17      1.36 o 
   6   3   1       30.87       27.85      1.11 o 
   7   3   1      246.92      235.11      3.17 o 
   8   3   1      186.82      210.77      3.16 o 
   9   3   1        2.58        4.76      1.33 o 
  10   3   1      103.28      113.51      3.45 o 
  11   3   1        3.34        2.53      1.83 o 
 -11   4   1        1.72        3.34      1.08 o 
 -10   4   1       57.51       57.06      2.30 o 
  -9   4   1      133.64      142.91      3.16 o 
  -8   4   1       40.75       36.87      1.71 o 
  -7   4   1        3.57        2.13      0.75 o 
  -6   4   1      112.65       95.23      2.15 o 
  -5   4   1      210.36      231.00      2.57 o 
  -4   4   1        2.61       -0.27      0.31 o 
  -3   4   1        0.09       -0.06      0.27 o 
  -2   4   1       70.59       95.89      1.35 o 
  -1   4   1        0.02        1.98      0.25 o 
   0   4   1     2526.82     2606.27     19.29 o 
   1   4   1       28.50       31.19      0.64 o 
   2   4   1       74.01      101.07      1.27 o 
   3   4   1       81.31       57.17      1.14 o 
   4   4   1       42.78       53.84      1.15 o 
   5   4   1     1080.85     1131.68     10.37 o 
   6   4   1        0.23        0.67      0.50 o 
   7   4   1       13.47       13.50      1.25 o 
   8   4   1       89.68       95.86      2.43 o 
   9   4   1        0.16       -0.47      0.76 o 
  10   4   1       26.87       28.89      1.68 o 
 -10   5   1       21.56       25.67      1.71 o 
  -9   5   1        4.33        6.21      1.06 o 
  -8   5   1        0.32       -0.56      0.94 o 
  -7   5   1       12.55       13.32      2.46 o 
  -6   5   1      171.15      157.81      2.97 o 
  -5   5   1      302.73      285.24      4.14 o 
  -4   5   1        1.09        1.41      0.37 o 
  -3   5   1      364.24      343.71      3.63 o 
  -2   5   1       22.31       22.16      0.57 o 
  -1   5   1      322.24      305.15      2.77 o 
   0   5   1      158.12      173.13      1.69 o 
   1   5   1     4549.32     4744.74     31.90 o 
   2   5   1      174.99      158.21      1.80 o 
   3   5   1      353.08      374.69      3.47 o 
   4   5   1       65.76       61.58      1.08 o 
   5   5   1     1087.57     1071.02     11.24 o 
   6   5   1       15.48       11.79      0.78 o 
   7   5   1       28.83       23.12      1.30 o 
   8   5   1       91.89       96.15      2.54 o 
   9   5   1        0.36       -0.64      0.78 o 
  10   5   1       16.58       15.99      1.41 o 
 -10   6   1       17.68       22.04      1.65 o 
  -9   6   1       50.55       58.59      2.21 o 
  -8   6   1       91.01       96.11      2.57 o 
  -7   6   1        2.07        2.56      0.83 o 
  -6   6   1      318.05      294.35      5.32 o 
  -5   6   1        6.26        3.68      0.77 o 
  -4   6   1      234.00      203.52      3.30 o 
  -3   6   1       85.76       67.38      1.95 o 
  -2   6   1      551.22      548.29      5.34 o 
  -1   6   1       38.67       47.47      0.88 o 
   0   6   1      550.53      535.07      4.23 o 
   1   6   1      137.08      134.06      1.51 o 
   2   6   1        1.10        1.96      1.10 o 
   3   6   1       93.82      102.76      2.00 o 
   4   6   1       19.38       15.81      0.93 o 
   5   6   1        4.74        7.46      0.67 o 
   6   6   1       36.52       32.02      2.06 o 
   7   6   1        0.70        0.32      0.74 o 
   8   6   1       39.09       34.57      1.68 o 
   9   6   1       35.06       35.86      1.82 o 
  10   6   1       53.27       53.28      2.21 o 
  -9   7   1        0.32       -0.01      1.12 o 
  -8   7   1       21.34       23.67      2.77 o 
  -7   7   1       21.15       23.57      1.43 o 
  -6   7   1      137.35      125.26      3.11 o 
  -5   7   1        3.46        4.81      0.86 o 
  -4   7   1       81.86       88.07      2.15 o 
  -3   7   1       32.49       36.23      2.52 o 
  -2   7   1      123.69      139.31      1.99 o 
  -1   7   1      429.40      432.20      3.64 o 
   0   7   1       23.70       17.18      0.62 o 
   1   7   1       61.21       84.16      1.23 o 
   2   7   1      140.47      148.23      1.77 o 
   3   7   1      424.42      442.93      4.19 o 
   4   7   1      578.46      581.92      7.80 o 
   5   7   1       12.75       19.20      1.20 o 
   6   7   1        0.52        0.02      0.95 o 
   7   7   1       61.54       64.17      2.13 o 
   8   7   1        0.48       -1.02      0.77 o 
   9   7   1        0.10        1.24      0.96 o 
  -9   8   1       23.28       30.76      1.85 o 
  -8   8   1       31.82       34.17      1.81 o 
  -7   8   1        0.08       -0.11      0.79 o 
  -6   8   1      140.73      146.14      3.17 o 
  -5   8   1       18.57       20.50      1.32 o 
  -4   8   1      156.78      147.00      3.37 o 
  -3   8   1      313.76      298.91      4.43 o 
  -2   8   1      607.36      599.46      7.19 o 
  -1   8   1       44.81       46.98      0.96 o 
   0   8   1       24.26       23.19      0.88 o 
   1   8   1       12.83       12.55      0.61 o 
   2   8   1       76.13       74.61      1.27 o 
   3   8   1      106.36       95.66      1.87 o 
   4   8   1        2.17        6.39      0.90 o 
   5   8   1       52.08       50.21      1.83 o 
   6   8   1       14.58       10.66      1.13 o 
   7   8   1       50.06       56.97      2.12 o 
   8   8   1       47.82       62.82      2.52 o 
   9   8   1       10.14        9.48      1.31 o 
  -8   9   1       59.18       59.72      2.30 o 
  -7   9   1       11.63       13.47      1.32 o 
  -6   9   1       56.98       53.41      2.05 o 
  -5   9   1        5.95        5.92      1.02 o 
  -4   9   1      173.50      163.07      3.24 o 
  -3   9   1      209.10      191.03      4.03 o 
  -2   9   1        1.13        0.71      0.60 o 
  -1   9   1       50.03       41.12      1.33 o 
   0   9   1       24.74       22.99      0.79 o 
   1   9   1       63.60       61.63      1.18 o 
   2   9   1       22.22       22.66      0.95 o 
   3   9   1        1.26        1.10      0.68 o 
   4   9   1       34.62       31.15      1.55 o 
   5   9   1        6.06        6.89      1.01 o 
   6   9   1       51.33       48.44      2.11 o 
   7   9   1       21.78       23.60      1.54 o 
   8   9   1        5.05        5.39      1.17 o 
  -7  10   1       30.03       35.08      2.03 o 
  -6  10   1       17.72       16.76      1.42 o 
  -5  10   1        3.76        2.09      0.91 o 
  -4  10   1      188.31      165.96      4.61 o 
  -3  10   1       12.48       14.06      1.06 o 
  -2  10   1       14.73       15.63      1.04 o 
  -1  10   1        1.57        1.12      0.68 o 
   0  10   1       49.29       52.78      1.52 o 
   1  10   1       18.56       16.17      0.98 o 
   2  10   1      398.35      375.09      4.69 o 
   3  10   1       89.95       90.15      2.09 o 
   4  10   1       14.12       13.89      1.20 o 
   5  10   1       41.10       54.19      2.00 o 
   6  10   1        6.40        3.60      1.02 o 
   7  10   1        6.51        7.15      1.25 o 
  -6  11   1        2.25        1.33      0.98 o 
  -5  11   1       39.30       39.04      3.19 o 
  -4  11   1        7.39        4.53      0.91 o 
  -3  11   1       77.73       73.23      2.01 o 
  -2  11   1        0.01        0.60      0.70 o 
  -1  11   1       18.69       12.74      2.52 o 
   0  11   1        2.95        2.90      1.17 o 
   1  11   1       29.54       30.13      2.04 o 
   2  11   1        3.86        4.00      0.80 o 
   3  11   1        4.52        8.88      1.10 o 
   4  11   1        0.01       -0.34      0.71 o 
   5  11   1        3.07        3.89      0.89 o 
   6  11   1        3.17        3.67      0.97 o 
  -4  12   1        8.45        6.47      1.02 o 
  -3  12   1        3.68        1.39      0.81 o 
  -2  12   1       12.67       15.18      1.99 o 
  -1  12   1        4.27        3.46      2.01 o 
   0  12   1       35.98       41.19      3.86 o 
   1  12   1        2.85        3.25      1.29 o 
   2  12   1        0.04        1.40      1.24 o 
   3  12   1        0.73        1.30      1.23 o 
   4  12   1        0.08        2.23      1.01 o 
  -2  13   1        1.38       -0.48      1.19 o 
  -1  13   1        0.00       -0.12      1.25 o 
   0  13   1       14.86       16.14      1.85 o 
   1  13   1        2.97        4.73      1.73 o 
   2  13   1       15.31       19.47      2.04 o 
  -8   0   2       12.19       19.46      2.93 o 
  -6   0   2       72.58       53.78      3.34 o 
  -4   0   2       19.85       16.85      0.92 o 
  -2   0   2    18332.21    16505.39    191.22 o 
   0   0   2     3839.32     3829.01     47.34 o 
   2   0   2     2990.84     3104.66     63.34 o 
   4   0   2      314.34      403.32      5.70 o 
   6   0   2      740.74      784.70     10.70 o 
   8   0   2      350.10      350.07      8.95 o 
  10   0   2       85.77       74.91      3.87 o 
 -10   1   2       28.91       34.12      3.14 o 
  -9   1   2       20.86       22.65      1.33 o 
  -8   1   2      281.45      269.26      3.07 o 
  -7   1   2      626.12      670.42      5.91 o 
  -6   1   2       13.54       14.09      0.61 o 
  -5   1   2     2166.28     2317.68     17.49 o 
  -4   1   2      356.59      356.28      3.18 o 
  -3   1   2     1040.27     1137.37      8.70 o 
  -2   1   2      731.33      706.42      7.75 o 
  -1   1   2      119.84       94.16      1.58 o 
   0   1   2      899.78      866.97     10.39 o 
   1   1   2     6392.65     6470.35     55.39 o 
   2   1   2      396.45      416.74      4.53 o 
   3   1   2     1339.71     1307.20     13.23 o 
   4   1   2      313.30      337.37      4.10 o 
   5   1   2      128.74      118.61      2.07 o 
   6   1   2       36.87       35.40      1.23 o 
   7   1   2       92.96       84.33      6.59 o 
   8   1   2      297.51      294.69      4.51 o 
   9   1   2      161.62      166.37      3.57 o 
  10   1   2       35.50       31.93      2.87 o 
  11   1   2        0.93       -1.36      1.51 o 
 -11   2   2        6.37        6.48      1.73 o 
 -10   2   2        0.01       -0.21      0.78 o 
  -9   2   2        8.97        8.01      0.98 o 
  -8   2   2        5.72        6.95      0.92 o 
  -7   2   2      113.10      115.36      1.70 o 
  -6   2   2        0.43        0.58      0.36 o 
  -5   2   2      192.16      179.02      1.97 o 
  -4   2   2       52.82       58.12      0.91 o 
  -3   2   2      189.08      194.59      1.84 o 
  -2   2   2      664.24      711.04      9.19 o 
  -1   2   2     5199.42     5355.44     52.90 o 
   0   2   2      773.36      731.64      6.36 o 
   1   2   2       99.44      113.26      1.57 o 
   2   2   2      494.40      538.21      5.87 o 
   3   2   2      579.94      623.29      7.46 o 
   4   2   2      308.62      364.66      4.53 o 
   5   2   2     2577.25     2661.27     26.72 o 
   6   2   2      211.01      204.43      3.30 o 
   7   2   2       52.08       41.91      1.54 o 
   8   2   2     1191.15     1193.18     25.15 o 
   9   2   2       55.91       53.16      4.06 o 
  10   2   2       92.64       80.42      4.19 o 
  11   2   2        3.76        5.96      2.09 o 
 -11   3   2        1.06        0.41      0.90 o 
 -10   3   2       38.53       38.50      1.82 o 
  -9   3   2       69.17       70.75      2.18 o 
  -8   3   2      192.52      195.47      3.53 o 
  -7   3   2        6.78        9.13      1.00 o 
  -6   3   2       18.34       17.53      0.78 o 
  -5   3   2       21.58       27.50      0.83 o 
  -4   3   2      204.41      208.29      2.36 o 
  -3   3   2       66.72       83.92      1.61 o 
  -2   3   2      279.92      294.94      3.57 o 
  -1   3   2       16.61        8.13      0.49 o 
   0   3   2        9.88        9.82      0.37 o 
   1   3   2      241.41      222.46      1.94 o 
   2   3   2       38.70       45.09      0.92 o 
   3   3   2      336.84      376.49      4.52 o 
   4   3   2       11.38       17.07      0.86 o 
   5   3   2       65.55       59.91      1.56 o 
   6   3   2      797.21      779.31      9.53 o 
   7   3   2      454.12      427.51      6.51 o 
   8   3   2       22.79       24.35      1.14 o 
   9   3   2      165.73      166.72      9.22 o 
  10   3   2       11.48        8.71      2.21 o 
  11   3   2        0.00       -1.20      1.58 o 
 -10   4   2        5.31        6.08      1.11 o 
  -9   4   2       76.57       78.31      2.38 o 
  -8   4   2        0.74        0.81      0.76 o 
  -7   4   2      162.85      164.19      3.11 o 
  -6   4   2       58.84       61.64      2.19 o 
  -5   4   2        0.89        2.05      0.64 o 
  -4   4   2      925.05     1013.95     10.80 o 
  -3   4   2       67.11       83.89      1.71 o 
  -2   4   2       74.78       70.43      1.46 o 
  -1   4   2      313.15      350.88      3.42 o 
   0   4   2       53.18       53.63      0.84 o 
   1   4   2      253.60      249.30      2.43 o 
   2   4   2      191.77      189.90      2.57 o 
   3   4   2      188.75      177.89      4.68 o 
   4   4   2       41.49       36.90      1.03 o 
   5   4   2      323.11      291.43      3.47 o 
   6   4   2        7.01        9.80      0.73 o 
   7   4   2      445.92      434.54      9.00 o 
   8   4   2      205.81      208.40      3.73 o 
   9   4   2       24.26       22.78      2.81 o 
  10   4   2        4.00        6.38      1.96 o 
 -10   5   2       29.02       33.43      1.80 o 
  -9   5   2        0.08       -0.19      0.83 o 
  -8   5   2        0.40        0.04      0.74 o 
  -7   5   2       29.96       30.65      1.48 o 
  -6   5   2      373.48      371.70      5.20 o 
  -5   5   2       39.61       31.25      2.02 o 
  -4   5   2      425.35      469.23      5.80 o 
  -3   5   2      286.19      291.02      3.92 o 
  -2   5   2      802.94      855.02      7.66 o 
  -1   5   2       85.65       76.57      1.06 o 
   0   5   2      438.43      498.18      4.22 o 
   1   5   2       36.52       41.00      0.88 o 
   2   5   2       12.27       18.78      0.72 o 
   3   5   2      196.91      223.58      2.40 o 
   4   5   2       19.65       30.11      1.59 o 
   5   5   2      189.71      185.13      2.62 o 
   6   5   2      340.49      333.32      4.04 o 
   7   5   2       57.39       66.49      2.00 o 
   8   5   2       33.76       40.50      1.70 o 
   9   5   2        5.52        3.60      0.96 o 
  10   5   2       36.85       32.13      3.20 o 
 -10   6   2        0.50        1.24      0.97 o 
  -9   6   2        8.05        7.75      1.14 o 
  -8   6   2       95.98       89.41      2.54 o 
  -7   6   2       17.09       14.50      1.20 o 
  -6   6   2        2.62        1.51      0.76 o 
  -5   6   2       63.12       63.21      1.84 o 
  -4   6   2      181.27      191.22      3.18 o 
  -3   6   2       18.34       21.09      1.04 o 
  -2   6   2       22.11       15.85      0.58 o 
  -1   6   2      283.74      301.73      2.85 o 
   0   6   2      121.54      132.39      1.51 o 
   1   6   2      420.36      472.69      4.28 o 
   2   6   2      183.61      191.29      2.21 o 
   3   6   2       94.54       90.85      1.42 o 
   4   6   2        0.34        0.46      0.38 o 
   5   6   2      574.72      572.25      6.03 o 
   6   6   2      189.08      186.87      3.40 o 
   7   6   2      786.56      767.53      9.33 o 
   8   6   2        5.58        6.36      1.02 o 
   9   6   2        0.19       -1.19      0.80 o 
  10   6   2       11.57       14.45      2.67 o 
  -9   7   2       15.40       17.61      1.47 o 
  -8   7   2       23.98       23.20      1.52 o 
  -7   7   2      113.92      106.69      2.73 o 
  -6   7   2       25.21       20.70      1.33 o 
  -5   7   2       15.94       12.48      1.15 o 
  -4   7   2      860.64      836.33      9.61 o 
  -3   7   2       32.77       33.43      1.35 o 
  -2   7   2      137.58      168.86      2.86 o 
  -1   7   2      207.34      219.11      2.33 o 
   0   7   2      140.18      157.04      1.77 o 
   1   7   2      161.47      176.11      4.17 o 
   2   7   2        4.58        4.78      0.46 o 
   3   7   2       14.34       17.11      0.72 o 
   4   7   2      155.59      135.70      2.24 o 
   5   7   2        5.89        3.21      0.80 o 
   6   7   2      138.30      131.05      2.87 o 
   7   7   2        0.26       -0.45      0.73 o 
   8   7   2       20.03       21.34      1.46 o 
   9   7   2        7.07        6.29      1.16 o 
  -9   8   2        0.10        0.89      0.99 o 
  -8   8   2        0.01        1.44      0.91 o 
  -7   8   2       10.67       12.89      1.24 o 
  -6   8   2       28.17       28.33      3.67 o 
  -5   8   2       51.71       56.73      1.97 o 
  -4   8   2      192.99      170.31      3.63 o 
  -3   8   2      455.77      435.36      6.42 o 
  -2   8   2       30.03       26.49      1.26 o 
  -1   8   2      136.52      145.46      1.95 o 
   0   8   2        2.84        1.47      0.40 o 
   1   8   2       20.82       17.28      0.76 o 
   2   8   2      241.48      227.59      2.47 o 
   3   8   2      273.60      291.45      3.33 o 
   4   8   2      115.99      101.86      2.44 o 
   5   8   2     1112.57     1103.94     14.19 o 
   6   8   2        7.54        4.04      0.92 o 
   7   8   2       63.43       68.67      2.67 o 
   8   8   2       27.89       32.81      2.19 o 
   9   8   2       26.99       30.44      1.82 o 
  -8   9   2       51.82       50.30      2.17 o 
  -7   9   2        3.10        6.56      1.11 o 
  -6   9   2        6.28        5.50      0.99 o 
  -5   9   2        3.28        1.86      0.87 o 
  -4   9   2       57.44       55.57      1.94 o 
  -3   9   2      174.20      153.56      3.06 o 
  -2   9   2      100.01       88.60      2.21 o 
  -1   9   2       73.02       62.25      1.60 o 
   0   9   2      332.17      319.47      3.10 o 
   1   9   2       10.74        7.12      0.64 o 
   2   9   2      316.93      284.85      3.33 o 
   3   9   2       44.23       58.18      1.82 o 
   4   9   2       12.44       18.16      1.11 o 
   5   9   2      146.64      153.48      3.73 o 
   6   9   2        0.57       -0.73      0.77 o 
   7   9   2       22.60       22.96      1.56 o 
   8   9   2        5.85       10.75      1.33 o 
  -7  10   2       23.70       19.58      1.54 o 
  -6  10   2        4.19        3.37      0.98 o 
  -5  10   2        0.28       -0.11      0.82 o 
  -4  10   2       15.70       11.40      1.23 o 
  -3  10   2       39.72       38.72      2.26 o 
  -2  10   2      127.39      148.11      2.67 o 
  -1  10   2       33.08       29.90      1.26 o 
   0  10   2        2.30        1.89      0.64 o 
   1  10   2        7.68        9.61      1.08 o 
   2  10   2        5.05        2.96      0.74 o 
   3  10   2       42.78       51.38      1.64 o 
   4  10   2       31.38       21.91      1.31 o 
   5  10   2       32.76       32.24      1.76 o 
   6  10   2       40.52       42.94      1.96 o 
   7  10   2        6.59        3.42      1.12 o 
  -6  11   2       34.03       34.00      1.92 o 
  -5  11   2       11.46       11.99      1.46 o 
  -4  11   2        0.41       -0.56      0.82 o 
  -3  11   2      144.37      135.14      2.73 o 
  -2  11   2       12.29       15.09      1.34 o 
  -1  11   2        6.34        8.05      0.90 o 
   0  11   2       12.27        9.77      1.73 o 
   1  11   2       10.24       10.27      1.45 o 
   2  11   2        1.61        0.80      1.06 o 
   3  11   2       20.28       23.45      1.27 o 
   4  11   2        7.08        5.52      0.91 o 
   5  11   2       16.82       15.74      1.21 o 
   6  11   2       25.09       35.62      1.68 o 
  -4  12   2        0.12        0.58      0.83 o 
  -3  12   2       62.79       65.34      2.03 o 
  -2  12   2       23.84       31.98      2.14 o 
  -1  12   2        2.68        3.42      1.31 o 
   0  12   2       17.68       21.99      1.97 o 
   1  12   2        3.12        5.80      1.60 o 
   2  12   2        5.08        4.25      1.31 o 
   3  12   2        2.68        2.45      1.27 o 
   4  12   2       32.12       33.19      1.59 o 
  -1  13   2        0.02       -0.02      1.20 o 
   0  13   2        0.49        1.60      1.31 o 
   1  13   2       10.83       14.26      1.87 o 
  -9   0   3       65.21       65.45      3.15 o 
  -7   0   3      171.35      164.17      3.42 o 
  -5   0   3      149.78      103.89      4.10 o 
  -3   0   3        0.97        0.05      0.34 o 
  -1   0   3    18838.42    16925.93    164.59 o 
   1   0   3      207.33      235.86      5.02 o 
   3   0   3       43.92       48.53      1.16 o 
   5   0   3       54.87       41.52      1.39 o 
   7   0   3        0.01        1.79      1.19 o 
   9   0   3        8.55        8.09      1.91 o 
  11   0   3        7.71       10.91      2.20 o 
 -10   1   3       41.78       38.85      2.07 o 
  -9   1   3        6.92        5.77      1.09 o 
  -8   1   3        4.27        6.39      0.64 o 
  -7   1   3       62.14       67.59      1.30 o 
  -6   1   3        5.26        5.36      0.54 o 
  -5   1   3      110.06      111.66      1.49 o 
  -4   1   3      465.08      502.94      4.27 o 
  -3   1   3      797.56      900.49      7.03 o 
  -2   1   3      628.20      627.35      5.62 o 
  -1   1   3     2748.39     2660.97     22.18 o 
   0   1   3      245.27      217.49      2.55 o 
   1   1   3      447.66      466.57      5.01 o 
   2   1   3      818.84      903.88      9.30 o 
   3   1   3      156.14      157.82      2.20 o 
   4   1   3      113.28      101.93      2.63 o 
   5   1   3       18.76       17.40      0.85 o 
   6   1   3      157.78      131.06      4.02 o 
   7   1   3      176.52      159.49      3.22 o 
   8   1   3      363.55      363.79      7.65 o 
   9   1   3        0.30       -1.23      1.62 o 
  10   1   3        0.66        0.34      0.83 o 
  11   1   3       29.83       33.64      3.25 o 
 -11   2   3      125.10      133.70      5.86 o 
 -10   2   3       17.12       17.92      2.13 o 
  -9   2   3       33.18       35.40      1.64 o 
  -8   2   3       73.95       61.88      1.89 o 
  -7   2   3        7.72        7.69      0.58 o 
  -6   2   3      426.44      439.64      4.06 o 
  -5   2   3        7.21        5.76      0.49 o 
  -4   2   3        0.04        1.20      0.59 o 
  -3   2   3      220.06      211.70      2.35 o 
  -2   2   3      525.75      508.45      4.17 o 
  -1   2   3      240.39      297.64      2.90 o 
   0   2   3      136.34      153.70      1.74 o 
   1   2   3      502.08      474.54      4.43 o 
   2   2   3      491.44      567.78      6.16 o 
   3   2   3      234.52      232.74      3.02 o 
   4   2   3        5.66       13.68      1.65 o 
   5   2   3      137.46      146.35      2.43 o 
   6   2   3       17.06       17.91      0.98 o 
   7   2   3        5.68        6.27      0.81 o 
   8   2   3        1.22       -0.17      0.64 o 
   9   2   3        7.73        6.53      1.50 o 
  10   2   3       24.89       23.34      2.90 o 
  11   2   3        1.31       -0.11      1.88 o 
 -11   3   3        1.95        3.28      1.68 o 
 -10   3   3       20.65       18.86      1.40 o 
  -9   3   3       95.72       92.82      2.51 o 
  -8   3   3        7.20        7.70      1.00 o 
  -7   3   3      117.43      111.96      4.05 o 
  -6   3   3       35.08       36.18      1.58 o 
  -5   3   3        0.17        0.36      0.28 o 
  -4   3   3     1367.97     1469.17     12.82 o 
  -3   3   3      181.74      195.44      2.22 o 
  -2   3   3     2293.75     2405.16     23.36 o 
  -1   3   3       47.49       50.56      0.88 o 
   0   3   3      430.50      384.21      4.30 o 
   1   3   3       12.40       13.67      0.49 o 
   2   3   3        1.46        4.71      0.62 o 
   3   3   3       13.06       14.46      0.72 o 
   4   3   3       58.54       90.10      1.76 o 
   5   3   3       10.05        7.05      0.87 o 
   6   3   3      164.29      171.29      2.92 o 
   7   3   3        8.95       11.23      0.92 o 
   8   3   3      246.34      252.98      8.66 o 
   9   3   3        0.58        1.03      0.92 o 
  10   3   3       31.40       31.20      3.13 o 
 -10   4   3       24.08       18.91      1.77 o 
  -9   4   3       48.71       49.14      1.97 o 
  -8   4   3       87.34       84.08      3.27 o 
  -7   4   3      151.78      139.92      2.86 o 
  -6   4   3        3.37        9.22      0.89 o 
  -5   4   3       55.64       50.59      1.64 o 
  -4   4   3      280.58      301.92      4.10 o 
  -3   4   3     1023.48     1019.82     10.73 o 
  -2   4   3        9.78       14.10      0.76 o 
  -1   4   3      176.14      187.62      2.60 o 
   0   4   3      353.14      365.16      3.64 o 
   1   4   3       57.67       43.31      0.86 o 
   2   4   3     1660.81     1720.05     12.25 o 
   3   4   3     3008.27     3130.60     26.84 o 
   4   4   3       55.61       56.41      1.71 o 
   5   4   3        3.64        5.54      1.14 o 
   6   4   3        3.49        5.48      1.06 o 
   7   4   3      208.54      115.48      4.10 o 
   8   4   3        0.70        0.06      0.39 o 
   9   4   3       47.95       45.24      3.35 o 
  10   4   3       33.96       42.18      3.57 o 
 -10   5   3        1.36        2.62      1.04 o 
  -9   5   3       21.54       20.06      1.42 o 
  -8   5   3        0.55        0.20      0.79 o 
  -7   5   3        0.00       -0.20      0.73 o 
  -6   5   3        5.25        6.57      0.85 o 
  -5   5   3        0.18        0.33      0.58 o 
  -4   5   3       57.19       52.59      1.56 o 
  -3   5   3      127.97      108.50      2.10 o 
  -2   5   3       84.79      101.20      1.41 o 
  -1   5   3     1013.26     1060.28      9.31 o 
   0   5   3      158.21      140.72      2.19 o 
   1   5   3        4.80        7.10      0.47 o 
   2   5   3       31.00       20.73      0.74 o 
   3   5   3       12.89       16.14      0.73 o 
   4   5   3       40.62       29.02      1.47 o 
   5   5   3      194.19      190.19      2.71 o 
   6   5   3       10.40        7.87      0.74 o 
   7   5   3       99.09      102.46      2.08 o 
   8   5   3        6.41       10.05      1.83 o 
   9   5   3       27.71       26.98      2.86 o 
  10   5   3       23.86       21.18      2.93 o 
 -10   6   3        6.77        6.45      1.18 o 
  -9   6   3        5.58        3.82      1.04 o 
  -8   6   3       38.14       32.36      1.66 o 
  -7   6   3      131.71      131.92      2.96 o 
  -6   6   3      359.81      319.08      4.83 o 
  -5   6   3      145.41      122.25      2.58 o 
  -4   6   3      169.72      167.99      2.97 o 
  -3   6   3      389.94      381.83      5.00 o 
  -2   6   3       41.11       41.27      0.90 o 
  -1   6   3       14.57       13.02      0.64 o 
   0   6   3     1027.07      975.16      7.82 o 
   1   6   3       49.98       47.16      0.94 o 
   2   6   3      548.52      595.33      4.83 o 
   3   6   3        1.81        0.62      0.32 o 
   4   6   3       43.99       44.82      1.08 o 
   5   6   3      280.94      297.12      3.75 o 
   6   6   3       89.25       92.67      2.04 o 
   7   6   3        0.04       -0.69      0.71 o 
   8   6   3        2.89        2.46      0.90 o 
   9   6   3        2.95        2.80      1.88 o 
  -9   7   3       36.77       40.33      1.98 o 
  -8   7   3       27.00       22.73      1.54 o 
  -7   7   3       39.44       40.97      1.77 o 
  -6   7   3        2.13        0.97      0.78 o 
  -5   7   3      135.81      132.43      2.80 o 
  -4   7   3       23.93       19.93      1.18 o 
  -3   7   3      168.06      178.14      3.53 o 
  -2   7   3       90.76       80.55      2.24 o 
  -1   7   3      385.91      388.14      4.10 o 
   0   7   3      321.45      352.10      3.25 o 
   1   7   3       14.51       16.83      0.65 o 
   2   7   3      296.18      313.21      3.01 o 
   3   7   3      200.24      218.73      2.62 o 
   4   7   3        0.05        0.00      0.53 o 
   5   7   3       46.05       56.04      1.54 o 
   6   7   3        4.87        4.14      0.90 o 
   7   7   3        0.02        0.99      0.83 o 
   8   7   3        7.72       10.19      1.84 o 
   9   7   3       17.23       17.07      2.70 o 
  -9   8   3        6.78        5.03      1.20 o 
  -8   8   3       41.80       41.57      1.97 o 
  -7   8   3      104.47      102.34      2.78 o 
  -6   8   3       12.60        9.89      1.14 o 
  -5   8   3       98.58       98.48      2.53 o 
  -4   8   3        1.18        3.44      1.51 o 
  -3   8   3       17.49       16.68      1.11 o 
  -2   8   3      106.82       93.43      2.17 o 
  -1   8   3      286.26      269.00      4.76 o 
   0   8   3      453.83      440.14      3.86 o 
   1   8   3      440.53      400.22      3.69 o 
   2   8   3       10.51       12.72      0.68 o 
   3   8   3       14.13       20.54      0.91 o 
   4   8   3       11.74       10.74      0.94 o 
   5   8   3        4.42        4.91      1.51 o 
   6   8   3       14.54       19.34      1.34 o 
   7   8   3       54.35       52.81      3.15 o 
   8   8   3        0.06       -0.78      0.95 o 
  -8   9   3       27.39       20.98      1.60 o 
  -7   9   3        0.01        0.35      0.85 o 
  -6   9   3       59.78       49.89      1.97 o 
  -5   9   3        0.27        1.04      0.82 o 
  -4   9   3      115.85      104.64      2.59 o 
  -3   9   3       82.84       85.66      2.28 o 
  -2   9   3      114.14      113.83      2.52 o 
  -1   9   3       28.99       25.51      1.14 o 
   0   9   3        0.01        0.14      0.56 o 
   1   9   3       17.62       13.55      0.71 o 
   2   9   3       97.59      106.62      2.13 o 
   3   9   3      296.10      286.47      3.42 o 
   4   9   3       24.07       21.06      1.46 o 
   5   9   3       48.18       50.19      1.65 o 
   6   9   3        6.25        6.09      1.07 o 
   7   9   3       17.67       20.13      1.51 o 
   8   9   3        1.78        3.64      1.09 o 
  -7  10   3       37.68       33.60      1.90 o 
  -6  10   3        0.01       -0.59      0.89 o 
  -5  10   3       23.20       20.59      1.47 o 
  -4  10   3       45.17       45.26      2.58 o 
  -3  10   3        0.19        0.02      0.74 o 
  -2  10   3       42.80       40.55      1.54 o 
  -1  10   3       98.03       83.54      1.96 o 
   0  10   3      223.73      222.81      3.27 o 
   1  10   3       55.27       46.56      2.26 o 
   2  10   3       13.39       16.99      1.06 o 
   3  10   3       13.51       13.29      1.02 o 
   4  10   3       18.03       20.98      1.23 o 
   5  10   3        1.83        0.90      0.78 o 
   6  10   3       26.96       26.62      1.44 o 
   7  10   3        1.47        3.33      1.06 o 
  -6  11   3       28.43       33.28      3.58 o 
  -5  11   3        1.02        0.76      0.97 o 
  -4  11   3        6.60        8.81      1.18 o 
  -3  11   3        3.24        1.86      0.81 o 
  -2  11   3       99.75       96.91      2.27 o 
  -1  11   3        5.10        7.73      0.90 o 
   0  11   3       23.48       29.00      2.06 o 
   1  11   3       17.37       18.59      1.35 o 
   2  11   3       87.50       83.33      3.75 o 
   3  11   3       61.94       57.41      1.79 o 
   4  11   3       90.94       91.62      2.29 o 
   5  11   3       33.83       35.58      2.58 o 
  -4  12   3       11.33        9.29      1.13 o 
  -3  12   3       38.52       44.46      1.74 o 
  -2  12   3        5.10       12.07      1.10 o 
  -1  12   3        1.70       -0.89      1.15 o 
   0  12   3       11.57       13.33      2.30 o 
   1  12   3        0.47        0.48      1.15 o 
   2  12   3        5.04        6.53      1.44 o 
   3  12   3        3.17        6.27      2.09 o 
   4  12   3      126.63      145.10      3.45 o 
   0  13   3       20.97       19.32      2.86 o 
  -8   0   4      319.46      151.38      4.79 o 
  -6   0   4      470.08      509.08      7.37 o 
  -4   0   4      143.61      109.46      8.68 o 
  -2   0   4       16.55       22.87      1.33 o 
   0   0   4       23.87       27.94      1.42 o 
   2   0   4     1916.06     1760.52     30.88 o 
   4   0   4      982.15     1204.11     22.29 o 
   6   0   4       43.19       51.21      2.89 o 
   8   0   4      410.83      402.88     10.25 o 
  10   0   4       86.81       91.52      4.84 o 
  -9   1   4       20.97       21.92      1.85 o 
  -8   1   4        1.20        1.64      0.54 o 
  -7   1   4      162.13      188.66      2.35 o 
  -6   1   4       29.80       26.23      0.84 o 
  -5   1   4      162.02      179.06      2.03 o 
  -4   1   4      509.61      530.77      4.54 o 
  -3   1   4      665.55      685.64      6.29 o 
  -2   1   4     4664.51     4572.70     91.79 o 
  -1   1   4     2191.55     2327.38     19.81 o 
   0   1   4       28.44       23.41      0.68 o 
   1   1   4      432.62      387.56      4.33 o 
   2   1   4      875.83      908.32     11.04 o 
   3   1   4      559.81      616.52      8.07 o 
   4   1   4       34.80       36.15      1.03 o 
   5   1   4      223.68      265.44      3.63 o 
   6   1   4      243.13      248.26      5.90 o 
   7   1   4        0.10        0.85      0.88 o 
   8   1   4      202.92      202.70      4.68 o 
   9   1   4        1.69        0.82      1.01 o 
  10   1   4        7.41        6.26      1.10 o 
 -11   2   4        1.58        2.64      1.75 o 
 -10   2   4        4.43        4.50      0.98 o 
  -9   2   4        0.76        1.40      1.06 o 
  -8   2   4       26.07       23.63      1.30 o 
  -7   2   4      134.97      144.32      2.79 o 
  -6   2   4      208.85      221.22      2.45 o 
  -5   2   4       19.31       24.15      0.71 o 
  -4   2   4       17.76       17.35      0.96 o 
  -3   2   4       11.28       11.28      0.45 o 
  -2   2   4     1060.68     1074.42      9.44 o 
  -1   2   4      862.04      889.57      9.13 o 
   0   2   4        3.35        1.22      0.29 o 
   1   2   4     2899.87     2794.77     34.25 o 
   2   2   4        2.86        1.64      0.30 o 
   3   2   4     2681.52     2913.78     35.45 o 
   4   2   4      145.58      149.81      2.36 o 
   5   2   4       10.55       10.21      0.76 o 
   6   2   4      279.71      265.61      3.86 o 
   7   2   4       74.69       77.29      1.97 o 
   8   2   4       12.93       12.34      2.63 o 
   9   2   4        0.81        2.09      1.91 o 
  10   2   4       10.32        9.76      1.50 o 
 -11   3   4       52.45       61.99      2.90 o 
 -10   3   4        6.46        5.15      1.46 o 
  -9   3   4       32.18       24.62      1.48 o 
  -8   3   4       10.89       14.30      1.14 o 
  -7   3   4       37.84       34.34      1.51 o 
  -6   3   4      111.70       99.17      2.20 o 
  -5   3   4      180.71      177.06      2.33 o 
  -4   3   4       11.08       17.96      0.68 o 
  -3   3   4       74.75       84.17      1.33 o 
  -2   3   4      465.09      481.85      4.62 o 
  -1   3   4      198.99      184.08      2.12 o 
   0   3   4      443.60      498.99      4.82 o 
   1   3   4      282.87      298.19      3.65 o 
   2   3   4       53.14       67.51      1.16 o 
   3   3   4      138.33      172.69      4.72 o 
   4   3   4        7.23        5.73      0.60 o 
   5   3   4      158.24      173.01      2.81 o 
   6   3   4        4.81        3.22      0.66 o 
   7   3   4       71.16       65.94      1.87 o 
   8   3   4        9.99       16.32      1.55 o 
   9   3   4        0.11       -0.91      0.89 o 
  10   3   4        0.19        0.41      1.69 o 
 -10   4   4        9.55       10.76      1.24 o 
  -9   4   4       17.68       10.85      1.19 o 
  -8   4   4        6.97        7.50      1.05 o 
  -7   4   4       25.21       24.00      1.47 o 
  -6   4   4       59.91       69.53      1.97 o 
  -5   4   4       97.28       84.44      1.99 o 
  -4   4   4       31.33       30.51      1.21 o 
  -3   4   4       78.73       73.53      1.19 o 
  -2   4   4      263.57      248.37      3.36 o 
  -1   4   4        0.04        2.51      0.37 o 
   0   4   4      285.85      322.31      3.45 o 
   1   4   4      216.07      173.68      2.02 o 
   2   4   4      182.08      218.60      3.11 o 
   3   4   4        4.60        1.15      0.85 o 
   4   4   4      175.08      180.85      2.87 o 
   5   4   4      147.56      158.28      2.74 o 
   6   4   4      147.10      134.69      2.61 o 
   7   4   4      184.40      190.15      5.07 o 
   8   4   4        7.39       10.73      1.35 o 
   9   4   4        0.61        1.05      1.66 o 
  10   4   4       38.80       40.14      3.52 o 
 -10   5   4        2.85        6.04      1.16 o 
  -9   5   4        0.57        0.28      0.85 o 
  -8   5   4       48.87       50.04      4.17 o 
  -7   5   4      195.77      168.45      3.33 o 
  -6   5   4        1.60        1.80      0.71 o 
  -5   5   4      108.38      111.18      2.40 o 
  -4   5   4       32.92       37.50      1.58 o 
  -3   5   4        0.27        0.70      0.54 o 
  -2   5   4       32.13       23.59      1.03 o 
  -1   5   4        0.13       -0.69      0.46 o 
   0   5   4      662.56      697.81      9.43 o 
   1   5   4      701.03      782.99      6.65 o 
   2   5   4      307.20      270.68      2.83 o 
   3   5   4       35.23       22.01      0.78 o 
   4   5   4       68.55       61.30      3.68 o 
   5   5   4        0.01        0.18      0.39 o 
   6   5   4       63.48       57.08      6.23 o 
   7   5   4       20.44       18.60      1.42 o 
   8   5   4       60.84       51.08      3.55 o 
   9   5   4        4.06        3.32      1.82 o 
  10   5   4        2.11        3.47      1.91 o 
 -10   6   4        0.27        1.02      0.99 o 
  -9   6   4        3.23        3.03      1.04 o 
  -8   6   4       61.29       57.55      2.09 o 
  -7   6   4       12.99        9.21      1.10 o 
  -6   6   4      253.63      238.63      4.03 o 
  -5   6   4        0.36        0.57      0.66 o 
  -4   6   4       10.96        9.16      0.88 o 
  -3   6   4        0.87        0.48      0.56 o 
  -2   6   4      114.28      155.07      2.73 o 
  -1   6   4      345.39      362.39      3.84 o 
   0   6   4       15.61       14.25      1.06 o 
   1   6   4        1.47        0.87      0.48 o 
   2   6   4       90.74       80.61      1.56 o 
   3   6   4        7.52        8.02      0.64 o 
   4   6   4      124.53      131.25      2.07 o 
   5   6   4      237.59      224.71      4.42 o 
   6   6   4        9.86       10.80      0.94 o 
   7   6   4       77.43       70.68      2.51 o 
   8   6   4        5.43        7.29      1.97 o 
   9   6   4       12.70        8.07      2.17 o 
  -9   7   4        0.84        0.81      0.97 o 
  -8   7   4        4.59        7.13      1.13 o 
  -7   7   4       82.75       73.96      2.31 o 
  -6   7   4        2.60        1.71      0.80 o 
  -5   7   4       37.56       36.07      1.58 o 
  -4   7   4       59.36       56.43      1.80 o 
  -3   7   4        5.45        4.54      0.76 o 
  -2   7   4      954.15      954.43     10.52 o 
  -1   7   4      218.46      197.83      2.56 o 
   0   7   4      159.02      187.70      2.57 o 
   1   7   4       20.40       19.97      0.79 o 
   2   7   4      119.45      130.42      1.90 o 
   3   7   4        4.89        4.93      0.51 o 
   4   7   4       80.67       78.11      1.54 o 
   5   7   4       13.08       13.80      0.94 o 
   6   7   4       55.20       49.08      2.17 o 
   7   7   4       36.20       40.00      2.10 o 
   8   7   4       21.93       18.70      2.68 o 
   9   7   4        1.33        3.37      1.93 o 
  -8   8   4        0.04        0.94      0.91 o 
  -7   8   4        4.36        2.77      0.99 o 
  -6   8   4      129.94      123.07      2.94 o 
  -5   8   4      147.40      142.45      3.36 o 
  -4   8   4        0.01        0.07      0.72 o 
  -3   8   4      296.89      301.60      4.56 o 
  -2   8   4        4.04        3.61      0.76 o 
  -1   8   4        9.85       10.60      0.91 o 
   0   8   4       68.97       71.19      1.58 o 
   1   8   4       36.67       33.45      1.06 o 
   2   8   4        9.87       12.26      0.75 o 
   3   8   4      493.16      480.67      4.37 o 
   4   8   4       36.61       35.73      1.87 o 
   5   8   4        0.03        0.16      0.66 o 
   6   8   4       28.18       30.19      1.87 o 
   7   8   4       17.89       19.99      1.70 o 
   8   8   4        7.56       12.33      2.41 o 
  -8   9   4        1.03        0.18      0.96 o 
  -7   9   4        0.25        0.50      0.88 o 
  -6   9   4       16.17       12.29      1.25 o 
  -5   9   4        4.08        2.94      1.26 o 
  -4   9   4        0.77        0.70      1.10 o 
  -3   9   4      104.33       99.52      4.68 o 
  -2   9   4      495.80      509.69      6.65 o 
  -1   9   4       98.99       87.47      1.96 o 
   0   9   4        0.27        0.54      0.74 o 
   1   9   4        0.99        1.65      0.55 o 
   2   9   4      136.30      132.62      2.11 o 
   3   9   4        0.22        0.47      0.53 o 
   4   9   4      177.83      180.23      3.00 o 
   5   9   4       25.37       29.14      1.58 o 
   6   9   4        6.28        2.15      1.07 o 
   7   9   4        2.99        4.60      1.22 o 
  -7  10   4        0.05       -0.16      0.94 o 
  -6  10   4        8.57        6.60      1.18 o 
  -5  10   4       69.08       80.58      2.70 o 
  -4  10   4      124.32      124.86      2.97 o 
  -3  10   4       10.24       10.74      1.13 o 
  -2  10   4        0.76        0.56      1.00 o 
  -1  10   4       10.10        7.39      0.89 o 
   0  10   4       56.85       58.57      2.02 o 
   1  10   4      196.23      186.77      3.06 o 
   2  10   4       12.79        8.82      0.88 o 
   3  10   4        0.08        0.58      0.77 o 
   4  10   4       13.51       16.52      1.28 o 
   5  10   4        0.02       -0.48      0.80 o 
   6  10   4       12.86       14.96      1.66 o 
  -5  11   4      148.19      155.15      3.61 o 
  -4  11   4       34.14       28.34      2.87 o 
  -3  11   4       25.52       26.17      2.07 o 
  -2  11   4        3.93        5.84      0.91 o 
  -1  11   4        0.81        2.04      1.13 o 
   0  11   4       40.54       39.16      1.84 o 
   1  11   4       33.68       28.70      1.86 o 
   2  11   4        2.09        3.90      1.21 o 
   3  11   4        6.65        5.91      1.20 o 
   4  11   4       21.92       15.34      1.35 o 
   5  11   4        0.95        0.62      1.38 o 
  -4  12   4       27.73       33.70      3.23 o 
  -3  12   4        0.55        0.97      0.85 o 
  -2  12   4       58.93       65.83      2.04 o 
  -1  12   4       24.07       33.14      2.30 o 
   0  12   4       24.31       27.88      1.72 o 
   1  12   4        0.82        0.55      1.19 o 
   2  12   4        0.09        0.10      1.14 o 
   3  12   4       89.66       97.00      5.22 o 
  -7   0   5      190.82      175.02      3.65 o 
  -5   0   5      177.56      195.04      3.54 o 
  -3   0   5     1594.42     1579.96     27.99 o 
  -1   0   5       24.57       18.23      0.87 o 
   1   0   5      803.69      832.43     15.54 o 
   3   0   5     2471.50     2641.91     46.11 o 
   5   0   5      129.91      143.34      4.75 o 
   7   0   5      256.50      267.51      7.70 o 
   9   0   5       20.15       12.97      2.26 o 
  -9   1   5       44.42       38.79      1.65 o 
  -8   1   5      170.20      178.56      3.26 o 
  -7   1   5       94.26      102.90      2.24 o 
  -6   1   5        0.49        1.70      0.44 o 
  -5   1   5        3.84        4.63      0.45 o 
  -4   1   5      136.73      156.36      1.83 o 
  -3   1   5     2186.72     1993.67     15.24 o 
  -2   1   5     3007.89     3250.10     31.77 o 
  -1   1   5      119.46      122.21      1.92 o 
   0   1   5       13.81       25.11      0.79 o 
   1   1   5       73.74       76.21      1.28 o 
   2   1   5       14.26       18.35      1.39 o 
   3   1   5      156.27      170.38      2.36 o 
   4   1   5       13.47       15.46      1.44 o 
   5   1   5       13.71       12.28      0.74 o 
   6   1   5      378.15      373.82      6.60 o 
   7   1   5       17.14       16.41      1.51 o 
   8   1   5        1.80        2.81      1.07 o 
   9   1   5       32.84       36.10      2.22 o 
  10   1   5       18.95       20.04      1.89 o 
 -10   2   5      111.04      130.02      3.10 o 
  -9   2   5       32.38       32.15      1.57 o 
  -8   2   5      264.73      256.76      4.17 o 
  -7   2   5        3.90        3.22      0.78 o 
  -6   2   5      243.85      262.39      2.81 o 
  -5   2   5        4.16        4.49      0.52 o 
  -4   2   5      587.38      595.77      5.12 o 
  -3   2   5      882.30      947.48      8.47 o 
  -2   2   5      107.90      132.08      1.53 o 
  -1   2   5     2446.75     2564.21     21.92 o 
   0   2   5      289.71      335.73      3.46 o 
   1   2   5        0.02        1.72      0.66 o 
   2   2   5       39.03       45.84      1.01 o 
   3   2   5      133.60      125.70      1.59 o 
   4   2   5       93.82       95.02      1.99 o 
   5   2   5      154.04      143.12      2.43 o 
   6   2   5      162.68      183.22      4.14 o 
   7   2   5      167.31      156.84      3.98 o 
   8   2   5       23.00       22.75      1.78 o 
   9   2   5        0.02       -0.95      0.98 o 
  10   2   5        6.22       10.21      1.60 o 
 -10   3   5       23.83       25.83      2.65 o 
  -9   3   5       57.84       61.55      2.10 o 
  -8   3   5      108.88       93.48      2.44 o 
  -7   3   5       10.60        8.41      0.93 o 
  -6   3   5       78.11       76.46      1.96 o 
  -5   3   5      304.17      309.37      3.54 o 
  -4   3   5       92.07      110.32      1.40 o 
  -3   3   5        5.59        9.94      0.43 o 
  -2   3   5      169.98      133.52      1.77 o 
  -1   3   5       63.80       50.81      1.16 o 
   0   3   5        8.78        7.27      0.62 o 
   1   3   5      326.43      315.69      3.89 o 
   2   3   5      593.99      558.20      5.39 o 
   3   3   5       96.16      106.17      1.83 o 
   4   3   5      747.99      765.28      8.57 o 
   5   3   5      225.24      238.32      3.53 o 
   6   3   5      433.22      425.72     11.46 o 
   7   3   5       40.44       34.95      3.72 o 
   8   3   5       48.56       50.82      4.23 o 
   9   3   5        5.73        4.49      2.02 o 
  10   3   5       26.61       31.83      3.33 o 
 -10   4   5       37.11       34.96      1.88 o 
  -9   4   5        0.82        1.93      0.91 o 
  -8   4   5       76.39       74.85      2.24 o 
  -7   4   5        0.09       -0.97      0.65 o 
  -6   4   5      112.42      117.61      2.59 o 
  -5   4   5       17.78       20.43      1.11 o 
  -4   4   5       45.50       51.51      1.64 o 
  -3   4   5      343.60      387.02      4.03 o 
  -2   4   5      157.20      165.13      2.09 o 
  -1   4   5     1066.22     1135.66     12.42 o 
   0   4   5      303.69      331.93      3.92 o 
   1   4   5      512.48      498.78      5.03 o 
   2   4   5      209.62      215.28      2.62 o 
   3   4   5      317.98      287.08      3.28 o 
   4   4   5        0.36       -0.15      0.43 o 
   5   4   5      141.68      145.82      2.65 o 
   6   4   5        9.26        7.32      0.84 o 
   7   4   5        8.07       10.94      1.33 o 
   8   4   5       24.75       28.97      1.94 o 
   9   4   5       41.97       45.20      2.43 o 
  10   4   5        6.77        6.49      2.12 o 
 -10   5   5        3.34        4.73      1.46 o 
  -9   5   5       51.61       65.62      3.43 o 
  -8   5   5       36.80       38.22      1.80 o 
  -7   5   5       40.83       43.45      1.78 o 
  -6   5   5        8.33        7.58      0.95 o 
  -5   5   5        0.01       -0.79      0.53 o 
  -4   5   5       95.75      109.88      2.31 o 
  -3   5   5      257.56      238.23      3.57 o 
  -2   5   5        5.52        3.99      0.62 o 
  -1   5   5      129.21      116.23      1.74 o 
   0   5   5      197.74      181.99      2.42 o 
   1   5   5        5.28        9.86      0.56 o 
   2   5   5       44.22       40.02      1.11 o 
   3   5   5      388.15      406.01      5.17 o 
   4   5   5      247.92      228.00      2.96 o 
   5   5   5      469.87      455.51      5.94 o 
   6   5   5       16.78       19.18      1.14 o 
   7   5   5       36.85       47.11      2.25 o 
   8   5   5       18.83       22.87      1.76 o 
   9   5   5        5.60        5.06      1.87 o 
  -9   6   5       39.75       32.55      1.83 o 
  -8   6   5       57.46       50.17      2.03 o 
  -7   6   5        4.14        1.76      0.86 o 
  -6   6   5      111.66      117.39      2.73 o 
  -5   6   5       55.75       61.32      1.89 o 
  -4   6   5       54.15       53.77      1.72 o 
  -3   6   5        7.50        8.60      0.85 o 
  -2   6   5      121.00      113.78      2.25 o 
  -1   6   5       94.64       74.20      1.75 o 
   0   6   5      815.46      834.06      9.38 o 
   1   6   5      443.23      452.51      4.90 o 
   2   6   5       65.49       59.79      1.24 o 
   3   6   5      372.67      387.08      3.92 o 
   4   6   5      178.86      160.47      6.05 o 
   5   6   5        1.56        0.76      0.57 o 
   6   6   5       40.77       33.43      1.72 o 
   7   6   5        5.67        8.16      1.24 o 
   8   6   5       51.88       59.03      3.95 o 
   9   6   5       79.59      110.89      5.42 o 
  -9   7   5        0.14        1.02      1.00 o 
  -8   7   5        0.11       -0.73      0.82 o 
  -7   7   5       43.93       40.74      1.82 o 
  -6   7   5       89.71       77.99      2.33 o 
  -5   7   5      145.36      139.33      2.97 o 
  -4   7   5       24.63       25.88      1.35 o 
  -3   7   5       19.33       17.75      1.64 o 
  -2   7   5       23.53       20.60      1.13 o 
  -1   7   5        3.08        3.06      0.51 o 
   0   7   5       37.37       44.23      1.56 o 
   1   7   5        5.86        2.41      0.58 o 
   2   7   5       12.73       11.79      1.30 o 
   3   7   5       47.54       43.75      1.29 o 
   4   7   5       82.16       70.11      1.45 o 
   5   7   5        0.97        1.37      0.73 o 
   6   7   5       28.44       34.58      1.90 o 
   7   7   5       35.69       33.88      3.05 o 
   8   7   5       80.60       81.17      4.57 o 
  -8   8   5        4.87        3.21      1.07 o 
  -7   8   5        0.06        0.06      0.90 o 
  -6   8   5        0.00       -1.12      0.74 o 
  -5   8   5        0.06       -0.10      1.03 o 
  -4   8   5      401.57      386.56      5.60 o 
  -3   8   5       39.96       38.98      2.70 o 
  -2   8   5        4.32        2.77      0.78 o 
  -1   8   5      266.45      248.43      3.88 o 
   0   8   5      112.22      107.94      1.82 o 
   1   8   5        7.59        7.38      0.67 o 
   2   8   5      111.00      108.71      1.85 o 
   3   8   5       41.43       43.97      1.29 o 
   4   8   5      323.34      291.11      4.56 o 
   5   8   5        2.77        2.48      0.70 o 
   6   8   5        7.38        6.20      1.21 o 
   7   8   5       16.56       21.96      2.79 o 
   8   8   5       30.32       31.37      3.27 o 
  -7   9   5        0.62        0.65      0.93 o 
  -6   9   5        0.24       -0.54      0.96 o 
  -5   9   5       13.29       11.99      1.21 o 
  -4   9   5       72.17       60.23      2.09 o 
  -3   9   5        4.16        3.16      0.90 o 
  -2   9   5       90.19       80.82      2.23 o 
  -1   9   5       47.99       45.58      1.74 o 
   0   9   5       45.55       48.19      1.55 o 
   1   9   5      268.84      262.38      3.22 o 
   2   9   5       19.31       19.61      0.94 o 
   3   9   5        4.21        3.74      0.75 o 
   4   9   5        6.52        9.99      0.92 o 
   5   9   5       33.14       33.65      1.97 o 
   6   9   5       12.16        9.95      1.38 o 
   7   9   5        0.45       -1.73      1.45 o 
  -6  10   5       10.63       15.43      1.93 o 
  -5  10   5        2.50        2.96      1.02 o 
  -4  10   5       15.99       13.95      1.26 o 
  -3  10   5       23.02       25.73      1.51 o 
  -2  10   5       29.23       28.30      1.50 o 
  -1  10   5       36.28       46.00      1.90 o 
   0  10   5       12.96       12.02      0.99 o 
   1  10   5        2.18        2.50      0.75 o 
   2  10   5        5.42        3.23      0.95 o 
   3  10   5        0.94        0.39      0.67 o 
   4  10   5        0.28       -0.67      0.71 o 
   5  10   5        4.43        7.26      1.30 o 
   6  10   5        0.36       -0.80      0.99 o 
  -5  11   5        0.29       -0.33      1.18 o 
  -4  11   5       66.79       68.67      2.44 o 
  -3  11   5       28.64       27.17      1.59 o 
  -2  11   5        6.74        5.72      0.93 o 
  -1  11   5        8.60        8.81      1.16 o 
   0  11   5        7.53        5.78      0.91 o 
   1  11   5        9.91        7.85      1.65 o 
   2  11   5       48.34       47.68      1.99 o 
   3  11   5        1.01        2.27      1.27 o 
   4  11   5       10.78        8.34      1.38 o 
   5  11   5       23.96       21.64      1.90 o 
  -3  12   5       11.92       13.43      1.26 o 
  -2  12   5       16.22       10.84      1.16 o 
  -1  12   5       11.33       15.00      1.48 o 
   0  12   5        0.01        0.70      0.99 o 
   1  12   5        0.67        0.46      0.98 o 
   2  12   5        0.84        2.17      1.34 o 
  -8   0   6      166.60      164.65      6.43 o 
  -6   0   6      926.64      924.46     12.34 o 
  -4   0   6       47.50       47.59      1.70 o 
  -2   0   6      109.46       99.27      1.90 o 
   0   0   6      960.26     1011.31     18.68 o 
   2   0   6       49.04       31.31      2.03 o 
   4   0   6       72.81       78.52      3.44 o 
   6   0   6      649.53      655.37     14.47 o 
   8   0   6       19.78       30.54      2.90 o 
  10   0   6       15.82       18.82      2.72 o 
  -9   1   6        0.02        0.02      0.93 o 
  -8   1   6        3.06        4.50      1.04 o 
  -7   1   6       71.79       75.56      1.46 o 
  -6   1   6       81.68       78.35      1.40 o 
  -5   1   6       67.46       71.98      1.48 o 
  -4   1   6      175.34      193.05      2.21 o 
  -3   1   6      471.19      447.79      5.29 o 
  -2   1   6        1.27        1.55      0.46 o 
  -1   1   6        8.11        2.58      0.39 o 
   0   1   6       52.62       66.09      1.62 o 
   1   1   6        2.36        0.88      1.08 o 
   2   1   6       93.88       72.97      1.30 o 
   3   1   6     1463.49     1400.96     18.26 o 
   4   1   6        0.00        1.71      0.83 o 
   5   1   6        8.08       14.07      1.25 o 
   6   1   6       83.85       95.61      3.01 o 
   7   1   6        8.70        8.18      1.29 o 
   8   1   6       13.67       15.68      1.61 o 
   9   1   6        3.76        2.20      1.18 o 
  10   1   6        3.77        4.73      1.44 o 
 -10   2   6        0.21        0.74      0.91 o 
  -9   2   6       17.54       15.89      1.26 o 
  -8   2   6        0.01       -0.98      0.65 o 
  -7   2   6        7.76        7.54      0.90 o 
  -6   2   6        2.93        1.76      0.54 o 
  -5   2   6      206.62      196.73      2.30 o 
  -4   2   6       14.15       16.92      0.66 o 
  -3   2   6      773.16      753.98      6.29 o 
  -2   2   6       13.44       13.65      0.62 o 
  -1   2   6      194.87      218.38      2.60 o 
   0   2   6      713.17      716.42      7.79 o 
   1   2   6     1187.21     1092.13     11.39 o 
   2   2   6       93.50       93.23      1.46 o 
   3   2   6      217.84      216.68      3.07 o 
   4   2   6        1.21        2.71      0.45 o 
   5   2   6        0.61        0.08      0.80 o 
   6   2   6      127.11      125.46      3.42 o 
   7   2   6       55.82       59.60      2.52 o 
   8   2   6       50.30       48.83      2.48 o 
   9   2   6       24.24       24.89      1.99 o 
  10   2   6       14.68       17.87      2.05 o 
 -10   3   6        0.74        1.02      1.04 o 
  -9   3   6       14.23       21.02      1.45 o 
  -8   3   6        0.37        1.06      0.77 o 
  -7   3   6       94.54       95.13      2.95 o 
  -6   3   6       98.48      106.28      2.38 o 
  -5   3   6       10.99        7.13      0.83 o 
  -4   3   6       50.58       49.80      1.36 o 
  -3   3   6     1303.27     1314.82     10.41 o 
  -2   3   6       59.31       60.59      1.35 o 
  -1   3   6       10.06       14.34      0.67 o 
   0   3   6      348.54      395.59      4.15 o 
   1   3   6        4.80       11.37      0.66 o 
   2   3   6      204.94      194.62      2.34 o 
   3   3   6      100.80       99.35      2.20 o 
   4   3   6       16.06       15.11      0.85 o 
   5   3   6      190.32      171.55      3.97 o 
   6   3   6        1.88       -1.23      0.82 o 
   7   3   6       16.86       17.76      1.62 o 
   8   3   6       22.48       27.15      3.18 o 
   9   3   6       33.55       37.42      2.98 o 
  10   3   6        2.17        3.91      1.39 o 
 -10   4   6        0.06       -1.09      1.72 o 
  -9   4   6        9.55        9.53      1.54 o 
  -8   4   6       52.28       44.66      2.80 o 
  -7   4   6        0.54       -0.53      0.69 o 
  -6   4   6       30.52       28.11      1.91 o 
  -5   4   6        1.35        1.74      0.66 o 
  -4   4   6      159.02      138.23      2.61 o 
  -3   4   6        3.98        3.56      0.88 o 
  -2   4   6       96.83       95.91      1.56 o 
  -1   4   6       20.15       26.49      0.92 o 
   0   4   6      114.51      106.11      1.70 o 
   1   4   6        4.58        5.23      0.52 o 
   2   4   6      421.74      458.07      4.74 o 
   3   4   6       20.69       22.78      0.85 o 
   4   4   6      194.21      206.79      3.26 o 
   5   4   6      151.92      126.00      3.37 o 
   6   4   6       67.01       60.08      2.47 o 
   7   4   6        1.06        1.75      1.03 o 
   8   4   6       35.41       39.68      3.81 o 
   9   4   6        0.07        2.53      1.24 o 
  -9   5   6       25.93       28.61      1.71 o 
  -8   5   6       53.45       45.79      1.93 o 
  -7   5   6       64.72       65.16      2.09 o 
  -6   5   6       93.22       85.26      2.29 o 
  -5   5   6       28.05       28.23      1.35 o 
  -4   5   6      104.31      107.83      2.45 o 
  -3   5   6      162.26      157.08      2.80 o 
  -2   5   6       62.26       67.63      1.32 o 
  -1   5   6        3.72        2.75      0.49 o 
   0   5   6        4.18        3.83      0.52 o 
   1   5   6       91.14       96.51      1.53 o 
   2   5   6      514.23      496.40      4.66 o 
   3   5   6       19.42       21.84      0.90 o 
   4   5   6      128.92      125.67      2.49 o 
   5   5   6       59.42       52.97      1.66 o 
   6   5   6      278.36      299.01      5.96 o 
   7   5   6       11.72       17.75      1.63 o 
   8   5   6       30.42       31.39      2.39 o 
   9   5   6        6.47        3.18      2.01 o 
  -9   6   6        0.33       -0.14      0.99 o 
  -8   6   6      118.32      111.80      3.97 o 
  -7   6   6       33.40       30.82      1.60 o 
  -6   6   6       11.20       11.11      1.13 o 
  -5   6   6       53.65       46.45      1.75 o 
  -4   6   6        8.86        5.42      0.85 o 
  -3   6   6        2.55        2.77      0.72 o 
  -2   6   6       28.65       29.30      1.27 o 
  -1   6   6       19.87       17.65      1.08 o 
   0   6   6       93.65       85.74      1.67 o 
   1   6   6       75.26       69.94      1.65 o 
   2   6   6        7.19        7.90      0.61 o 
   3   6   6       59.30       67.05      1.54 o 
   4   6   6       10.55       11.80      0.82 o 
   5   6   6        6.73        9.31      0.96 o 
   6   6   6        8.06        8.31      1.27 o 
   7   6   6        5.85        5.70      1.65 o 
   8   6   6       12.02       12.19      2.35 o 
   9   6   6        4.88        1.61      1.88 o 
  -8   7   6       14.74       12.69      1.36 o 
  -7   7   6        5.40        2.27      0.93 o 
  -6   7   6       26.16       27.37      1.51 o 
  -5   7   6      103.16       92.23      4.17 o 
  -4   7   6        9.97       10.06      1.10 o 
  -3   7   6      229.90      232.44      3.84 o 
  -2   7   6       97.07      103.53      2.33 o 
  -1   7   6        5.59        7.28      1.04 o 
   0   7   6       61.96       68.13      1.89 o 
   1   7   6       60.40       59.58      1.53 o 
   2   7   6      234.66      213.76      3.01 o 
   3   7   6       50.33       55.25      1.45 o 
   4   7   6      101.00       97.19      7.85 o 
   5   7   6      103.81      103.90      4.10 o 
   6   7   6       55.83       55.92      4.06 o 
   7   7   6       70.01       72.32      4.32 o 
   8   7   6        0.84        1.07      1.77 o 
  -8   8   6        6.77        9.83      1.31 o 
  -7   8   6        0.02        0.54      0.89 o 
  -6   8   6        9.36        9.00      1.26 o 
  -5   8   6       29.56       30.37      1.97 o 
  -4   8   6        4.23        4.70      0.91 o 
  -3   8   6      120.26      115.52      2.67 o 
  -2   8   6        0.13       -0.50      0.67 o 
  -1   8   6      356.97      330.37      5.93 o 
   0   8   6      198.11      183.48      2.93 o 
   1   8   6       26.18       31.84      1.12 o 
   2   8   6       80.48       91.37      1.74 o 
   3   8   6       25.97       32.61      1.13 o 
   4   8   6       42.97       39.47      1.67 o 
   5   8   6       37.59       38.07      1.62 o 
   6   8   6        4.56        2.44      1.56 o 
   7   8   6       10.56       18.33      2.64 o 
  -7   9   6        0.03       -0.84      0.89 o 
  -6   9   6        7.46        7.00      1.13 o 
  -5   9   6        1.98        3.28      0.94 o 
  -4   9   6       12.75       14.56      1.24 o 
  -3   9   6       25.41       28.69      2.32 o 
  -2   9   6        0.97        0.39      0.88 o 
  -1   9   6        0.30        0.96      0.80 o 
   0   9   6        8.51        8.50      0.91 o 
   1   9   6       56.62       59.85      1.91 o 
   2   9   6       11.27        8.61      0.77 o 
   3   9   6      106.05      125.03      2.42 o 
   4   9   6       19.80       12.77      1.18 o 
   5   9   6       12.47       22.98      1.80 o 
   6   9   6        1.79        0.16      1.51 o 
  -6  10   6        0.75        0.78      0.98 o 
  -5  10   6        4.02        4.54      1.07 o 
  -4  10   6        5.78        3.31      1.00 o 
  -3  10   6       48.81       47.65      1.97 o 
  -2  10   6       64.41       69.23      2.21 o 
  -1  10   6      292.20      274.97      4.12 o 
   0  10   6       24.74       24.82      1.29 o 
   1  10   6        0.04       -0.31      0.67 o 
   2  10   6        8.97        9.80      1.14 o 
   3  10   6       25.42       24.32      1.47 o 
   4  10   6       15.97       13.60      2.65 o 
   5  10   6        3.65        5.10      1.28 o 
  -4  11   6       19.92       18.23      1.50 o 
  -3  11   6        0.79        1.01      0.98 o 
  -2  11   6        8.10        6.69      1.15 o 
  -1  11   6       45.40       42.60      1.81 o 
   0  11   6       29.24       33.59      1.53 o 
   1  11   6        0.47       -0.50      0.85 o 
   2  11   6        0.06        0.31      0.85 o 
   3  11   6        2.18       -0.71      1.52 o 
   4  11   6        9.49       18.01      4.37 o 
  -2  12   6        3.69        3.63      1.13 o 
  -1  12   6        3.10        1.26      0.91 o 
   0  12   6       20.55       24.73      1.72 o 
   1  12   6       60.27       63.83      2.41 o 
  -7   0   7      156.97      168.52      4.83 o 
  -5   0   7     1415.41     1492.12     27.00 o 
  -3   0   7       37.00       51.16      1.69 o 
  -1   0   7      218.92      221.77      5.59 o 
   1   0   7     2637.86     2481.88     43.55 o 
   3   0   7        0.37       -0.02      0.92 o 
   5   0   7      258.55      312.67      8.35 o 
   7   0   7      709.91      699.07     15.86 o 
   9   0   7       39.91       29.08      3.09 o 
  -8   1   7       19.49       20.34      1.85 o 
  -7   1   7       59.70       58.30      1.55 o 
  -6   1   7      247.79      242.80      3.24 o 
  -5   1   7       60.48       51.31      1.17 o 
  -4   1   7      519.86      525.80      6.29 o 
  -3   1   7      608.32      632.83      7.10 o 
  -2   1   7       59.97       58.13      1.09 o 
  -1   1   7       92.99      107.35      1.68 o 
   0   1   7      424.03      396.76      4.78 o 
   1   1   7      130.22      113.47      2.69 o 
   2   1   7      134.65      149.60      3.04 o 
   3   1   7      112.01      118.36      2.96 o 
   4   1   7        5.41        5.52      1.02 o 
   5   1   7      165.49      181.23      4.16 o 
   6   1   7      107.99       68.33      3.00 o 
   7   1   7        2.91        3.48      1.14 o 
   8   1   7       43.59       43.20      2.43 o 
   9   1   7        0.66       -0.21      1.06 o 
 -10   2   7        0.06       -1.93      1.36 o 
  -9   2   7        0.00       -0.40      0.77 o 
  -8   2   7       47.57       43.75      1.76 o 
  -7   2   7       60.09       68.58      3.00 o 
  -6   2   7       10.85       11.43      0.97 o 
  -5   2   7      511.68      520.64      5.49 o 
  -4   2   7      603.30      583.63      5.22 o 
  -3   2   7     1164.85     1169.66      9.57 o 
  -2   2   7       63.84       68.03      1.36 o 
  -1   2   7        6.39        1.38      0.40 o 
   0   2   7      107.92      102.83      1.83 o 
   1   2   7        0.53       -0.10      0.59 o 
   2   2   7       73.94       87.09      1.66 o 
   3   2   7        7.64        7.91      1.00 o 
   4   2   7      108.31       85.65      2.64 o 
   5   2   7      183.33      180.14      4.20 o 
   6   2   7      173.09      154.80      4.00 o 
   7   2   7      101.89       83.66      3.05 o 
   8   2   7       10.74       11.70      1.55 o 
   9   2   7        0.81        1.60      1.24 o 
 -10   3   7        5.41        9.73      1.45 o 
  -9   3   7        3.42        3.96      0.97 o 
  -8   3   7       31.02       28.28      1.53 o 
  -7   3   7      242.85      236.92      4.04 o 
  -6   3   7      403.03      401.49      5.58 o 
  -5   3   7        0.98        1.19      0.69 o 
  -4   3   7      281.87      291.06      3.47 o 
  -3   3   7      498.81      504.62      5.10 o 
  -2   3   7      284.17      277.72      4.00 o 
  -1   3   7      237.28      255.45      3.07 o 
   0   3   7       65.83       94.21      1.60 o 
   1   3   7      246.46      243.56      3.33 o 
   2   3   7      561.62      568.87      5.57 o 
   3   3   7      125.21      143.31      2.42 o 
   4   3   7      104.45       82.79      2.65 o 
   5   3   7        3.84        3.08      1.00 o 
   6   3   7      130.84      136.50      3.75 o 
   7   3   7       24.65       18.92      1.70 o 
   8   3   7       12.05       11.67      1.56 o 
   9   3   7        0.78       -0.65      1.10 o 
  -9   4   7       38.67       35.69      1.92 o 
  -8   4   7       49.68       45.35      1.88 o 
  -7   4   7       13.53       17.76      1.58 o 
  -6   4   7      190.10      197.55      3.55 o 
  -5   4   7       30.72       33.56      1.44 o 
  -4   4   7       42.44       45.83      1.58 o 
  -3   4   7      260.10      264.29      3.20 o 
  -2   4   7      626.37      590.59      6.00 o 
  -1   4   7        4.87        7.45      0.59 o 
   0   4   7        3.25        9.46      0.63 o 
   1   4   7      147.42      139.89      2.15 o 
   2   4   7       56.46       54.84      1.51 o 
   3   4   7       94.43       81.02      2.05 o 
   4   4   7      282.89      271.93      5.35 o 
   5   4   7      104.57       85.02      3.29 o 
   6   4   7       86.98       90.59      5.51 o 
   7   4   7        0.76       -0.35      0.97 o 
   8   4   7       47.21       51.60      4.66 o 
   9   4   7       19.37       18.76      3.97 o 
  -9   5   7       36.72       43.15      2.04 o 
  -8   5   7        6.19        7.14      1.14 o 
  -7   5   7        9.11        7.89      1.05 o 
  -6   5   7        4.13        5.59      0.96 o 
  -5   5   7      166.27      168.74      4.01 o 
  -4   5   7        7.55        7.34      1.00 o 
  -3   5   7      224.04      214.35      3.48 o 
  -2   5   7        5.43        4.76      1.79 o 
  -1   5   7        1.00        0.17      0.45 o 
   0   5   7        0.00        0.89      1.16 o 
   1   5   7      126.38      142.41      2.21 o 
   2   5   7       82.27       90.19      2.09 o 
   3   5   7      279.98      275.44      4.11 o 
   4   5   7        0.48       -1.17      0.78 o 
   5   5   7      128.86      119.83      3.47 o 
   6   5   7       83.08       72.98      2.84 o 
   7   5   7        2.94        2.24      1.13 o 
   8   5   7        1.01        1.30      1.15 o 
   9   5   7       10.54       11.52      2.47 o 
  -9   6   7        0.61       -0.31      1.25 o 
  -8   6   7       55.86       55.01      2.20 o 
  -7   6   7       44.60       45.76      1.92 o 
  -6   6   7       26.19       26.15      1.49 o 
  -5   6   7      104.36      109.74      2.65 o 
  -4   6   7       48.78       45.07      1.68 o 
  -3   6   7       92.90       93.07      3.90 o 
  -2   6   7      611.53      621.88      9.29 o 
  -1   6   7        6.33        5.80      0.79 o 
   0   6   7       45.29       44.46      1.28 o 
   1   6   7        8.11       13.86      0.74 o 
   2   6   7      283.39      268.10      3.46 o 
   3   6   7        0.25        0.83      0.59 o 
   4   6   7      370.81      351.06      5.19 o 
   5   6   7        5.33        7.79      1.28 o 
   6   6   7        1.04        2.34      1.13 o 
   7   6   7       30.84       37.25      3.04 o 
   8   6   7       10.05       11.40      2.24 o 
  -8   7   7       23.22       22.89      2.18 o 
  -7   7   7        1.36        3.21      1.02 o 
  -6   7   7        5.98        3.83      0.95 o 
  -5   7   7       16.63       14.91      1.22 o 
  -4   7   7       23.84       22.63      1.36 o 
  -3   7   7      860.94      835.37      9.81 o 
  -2   7   7      111.49      112.31      4.38 o 
  -1   7   7      412.35      393.96      5.55 o 
   0   7   7       27.09       32.21      1.85 o 
   1   7   7        7.60        9.47      0.71 o 
   2   7   7      124.55      110.07      1.87 o 
   3   7   7       38.20       33.65      1.64 o 
   4   7   7       20.50       24.80      1.16 o 
   5   7   7       87.13       88.05      2.40 o 
   6   7   7       35.53       43.75      3.10 o 
   7   7   7        1.74        2.04      1.99 o 
  -7   8   7        0.06        0.12      1.05 o 
  -6   8   7       29.86       32.19      1.74 o 
  -5   8   7       27.20       26.36      1.55 o 
  -4   8   7       36.10       33.83      1.65 o 
  -3   8   7       41.45       46.97      1.83 o 
  -2   8   7       44.22       47.12      4.93 o 
  -1   8   7        9.58        8.18      1.01 o 
   0   8   7        7.90        7.25      0.84 o 
   1   8   7       20.72       14.96      1.00 o 
   2   8   7      374.22      374.53      4.64 o 
   3   8   7       33.20       28.43      1.45 o 
   4   8   7       46.85       35.98      4.63 o 
   5   8   7       24.44       23.19      1.81 o 
   6   8   7       68.60       67.83      2.84 o 
   7   8   7        0.51        3.76      1.94 o 
  -6   9   7       25.67       23.26      1.90 o 
  -5   9   7       10.93       10.10      1.23 o 
  -4   9   7       25.16       23.68      1.51 o 
  -3   9   7      195.39      188.36      3.69 o 
  -2   9   7        0.21        0.26      1.01 o 
  -1   9   7        0.79       -0.78      0.79 o 
   0   9   7       19.84       21.60      1.54 o 
   1   9   7        2.52        3.35      0.74 o 
   2   9   7       13.44       22.01      1.42 o 
   3   9   7        5.96        5.90      1.16 o 
   4   9   7       10.59       14.83      1.24 o 
   5   9   7        2.32        5.89      1.30 o 
   6   9   7       55.37       51.46      3.96 o 
  -5  10   7      108.58      117.80      3.17 o 
  -4  10   7        0.29        0.04      0.87 o 
  -3  10   7       61.69       58.22      2.12 o 
  -2  10   7       16.90       18.91      2.13 o 
  -1  10   7       10.21        9.26      1.03 o 
   0  10   7       15.83       19.73      1.23 o 
   1  10   7        4.27        5.42      1.28 o 
   2  10   7        1.58        3.50      1.15 o 
   3  10   7       12.10       17.00      1.67 o 
   4  10   7       25.23       26.61      2.02 o 
   5  10   7       27.95       32.81      3.22 o 
  -3  11   7        7.07        3.17      2.07 o 
  -2  11   7       13.34       14.44      1.23 o 
  -1  11   7        7.74        9.89      1.12 o 
   0  11   7        0.17        0.48      0.80 o 
   1  11   7        0.64        2.38      0.98 o 
   2  11   7        1.80        4.95      1.34 o 
   3  11   7       10.80       12.66      1.64 o 
  -6   0   8        8.85       14.26      1.78 o 
  -4   0   8       66.31       76.99      2.22 o 
  -2   0   8        0.41        2.45      2.85 o 
   0   0   8      188.16      206.19      5.57 o 
   2   0   8      133.46      143.03      4.71 o 
   4   0   8       39.04       30.14      2.60 o 
   6   0   8      184.53      186.29      6.47 o 
   8   0   8        0.36       -0.45      1.57 o 
  -8   1   8       24.75       24.07      1.65 o 
  -7   1   8      227.57      230.17      3.86 o 
  -6   1   8        0.02       -0.31      1.20 o 
  -5   1   8      257.00      253.27      3.28 o 
  -4   1   8      243.40      235.97      3.10 o 
  -3   1   8        3.54        3.48      0.70 o 
  -2   1   8       61.39       67.89      1.37 o 
  -1   1   8       17.11       18.93      0.80 o 
   0   1   8       14.98       16.03      1.12 o 
   1   1   8      121.88      140.48      3.19 o 
   2   1   8      311.52      319.75      5.64 o 
   3   1   8       42.67       28.62      1.66 o 
   4   1   8        8.46        6.00      1.08 o 
   5   1   8        8.23        7.23      1.22 o 
   6   1   8        5.21        3.86      1.14 o 
   7   1   8        2.97        0.49      1.04 o 
   8   1   8       20.55       17.60      3.19 o 
   9   1   8       34.38       29.96      2.30 o 
  -9   2   8       18.14       13.71      1.30 o 
  -8   2   8       17.87       14.43      1.23 o 
  -7   2   8       28.12       33.05      1.58 o 
  -6   2   8      213.22      221.07      3.73 o 
  -5   2   8       21.48       25.45      1.22 o 
  -4   2   8        2.30        2.14      0.54 o 
  -3   2   8       60.61       60.68      1.22 o 
  -2   2   8      231.35      251.19      3.13 o 
  -1   2   8        4.01        3.79      0.51 o 
   0   2   8       68.98       70.73      1.40 o 
   1   2   8        0.36        2.02      0.55 o 
   2   2   8      259.80      283.95      5.21 o 
   3   2   8      164.15      170.24      3.88 o 
   4   2   8      282.98      275.98      5.43 o 
   5   2   8       70.76       72.34      2.73 o 
   6   2   8        0.18        0.16      0.97 o 
   7   2   8        2.51        7.07      1.38 o 
   8   2   8       33.70       39.40      4.58 o 
   9   2   8        6.75        8.00      2.23 o 
  -9   3   8       12.20        9.40      1.36 o 
  -8   3   8      102.89      119.44      3.60 o 
  -7   3   8        0.99       -0.02      0.80 o 
  -6   3   8       34.32       27.00      1.42 o 
  -5   3   8      187.28      177.16      3.99 o 
  -4   3   8       96.13       88.15      1.98 o 
  -3   3   8        0.86        1.78      0.43 o 
  -2   3   8       22.30       23.86      0.94 o 
  -1   3   8      231.92      246.53      3.10 o 
   0   3   8      459.50      475.62      5.03 o 
   1   3   8      524.60      500.54      5.98 o 
   2   3   8       50.49       50.54      1.95 o 
   3   3   8       19.20       18.47      1.42 o 
   4   3   8       27.58       27.31      1.73 o 
   5   3   8       10.90       16.01      1.54 o 
   6   3   8       62.65       49.27      2.39 o 
   7   3   8       15.68        5.34      1.31 o 
   8   3   8        4.27        8.09      1.86 o 
   9   3   8        0.54        0.57      1.24 o 
  -9   4   8        0.00       -0.24      0.88 o 
  -8   4   8        1.01        0.40      0.86 o 
  -7   4   8        0.00        0.32      0.83 o 
  -6   4   8      126.64      126.05      2.84 o 
  -5   4   8      110.81      101.22      2.42 o 
  -4   4   8       46.94       45.61      3.12 o 
  -3   4   8      130.34      125.20      2.10 o 
  -2   4   8        0.65        0.63      0.47 o 
  -1   4   8       25.19       27.94      1.01 o 
   0   4   8       20.18       23.80      1.32 o 
   1   4   8       17.79       16.34      0.94 o 
   2   4   8       32.04       31.60      1.45 o 
   3   4   8       11.26       10.36      1.48 o 
   4   4   8       15.91       15.21      1.44 o 
   5   4   8      106.86       98.69      4.42 o 
   6   4   8      107.08      110.66      3.52 o 
   7   4   8       32.82       33.58      2.19 o 
   8   4   8       30.41       33.07      2.28 o 
  -9   5   8       16.53       21.98      1.64 o 
  -8   5   8       23.51       26.34      1.63 o 
  -7   5   8        3.92        3.02      0.93 o 
  -6   5   8       59.61       62.13      2.10 o 
  -5   5   8        0.31       -0.50      0.73 o 
  -4   5   8      138.73      133.03      2.80 o 
  -3   5   8        0.06        0.86      0.79 o 
  -2   5   8       37.66       28.29      1.86 o 
  -1   5   8        0.18       -0.21      0.46 o 
   0   5   8        4.08        2.59      0.56 o 
   1   5   8      112.30      114.97      2.00 o 
   2   5   8      400.68      384.79      4.58 o 
   3   5   8        0.02        1.11      0.90 o 
   4   5   8       48.94       42.76      2.15 o 
   5   5   8        1.34        1.22      1.03 o 
   6   5   8        0.40       -0.43      0.96 o 
   7   5   8       41.64       34.96      4.32 o 
   8   5   8        8.61       10.83      3.06 o 
  -8   6   8        9.71       11.58      1.34 o 
  -7   6   8       76.24       80.92      2.53 o 
  -6   6   8       18.21       16.60      1.31 o 
  -5   6   8       37.26       33.97      1.60 o 
  -4   6   8        1.06        0.58      0.93 o 
  -3   6   8       65.40       62.47      2.34 o 
  -2   6   8       78.54       92.03      2.32 o 
  -1   6   8      228.20      214.10      4.49 o 
   0   6   8       11.94       12.49      1.47 o 
   1   6   8        5.57        5.69      0.70 o 
   2   6   8        2.63        0.99      0.64 o 
   3   6   8        0.35        0.33      0.74 o 
   4   6   8       43.78       38.31      2.72 o 
   5   6   8       63.02       59.09      4.95 o 
   6   6   8        1.78        1.37      1.10 o 
   7   6   8       25.34       35.35      2.32 o 
   8   6   8       15.87       21.36      2.03 o 
  -8   7   8       65.99       64.70      3.77 o 
  -7   7   8       74.99       68.67      2.42 o 
  -6   7   8       11.65       12.76      1.27 o 
  -5   7   8        9.13        9.80      1.14 o 
  -4   7   8       21.72       19.74      1.38 o 
  -3   7   8       41.08       40.45      3.57 o 
  -2   7   8        0.90        1.83      0.86 o 
  -1   7   8        0.61       -0.48      0.73 o 
   0   7   8        8.47       10.97      1.04 o 
   1   7   8        0.28       -0.76      0.61 o 
   2   7   8       49.50       52.08      1.90 o 
   3   7   8       74.42       77.22      2.24 o 
   4   7   8       10.57       10.30      1.55 o 
   5   7   8       54.10       58.60      2.10 o 
   6   7   8        6.90        6.67      1.33 o 
   7   7   8        7.78        5.43      1.97 o 
  -7   8   8       12.60       17.49      1.55 o 
  -6   8   8        1.87        2.23      1.00 o 
  -5   8   8       20.15       18.55      1.42 o 
  -4   8   8       17.54       17.70      1.34 o 
  -3   8   8        4.06        4.29      1.20 o 
  -2   8   8      227.24      228.57      4.14 o 
  -1   8   8      153.66      152.17      3.22 o 
   0   8   8       54.46       72.05      1.85 o 
   1   8   8        2.26        2.53      0.91 o 
   2   8   8       29.62       29.34      1.52 o 
   3   8   8       34.33       39.89      2.13 o 
   4   8   8        0.13        0.33      0.96 o 
   5   8   8       64.38       64.36      4.03 o 
   6   8   8        1.32        4.69      1.78 o 
  -6   9   8        0.08       -0.09      0.91 o 
  -5   9   8        1.86        1.14      0.96 o 
  -4   9   8       18.28       21.87      1.54 o 
  -3   9   8       37.84       28.72      1.96 o 
  -2   9   8       12.33       11.99      1.63 o 
  -1   9   8      162.28      157.85      3.40 o 
   0   9   8       61.24       54.53      1.75 o 
   1   9   8        6.11        3.91      0.96 o 
   2   9   8        1.31        2.40      1.20 o 
   3   9   8       15.10       13.26      1.23 o 
   4   9   8       38.92       36.14      2.20 o 
   5   9   8       10.54       19.18      1.89 o 
  -4  10   8        3.28        4.84      1.42 o 
  -3  10   8       10.06        9.65      1.57 o 
  -2  10   8        1.71        1.54      0.97 o 
  -1  10   8       13.95       17.28      1.24 o 
   0  10   8        5.53        7.76      1.55 o 
   1  10   8       25.89       32.18      1.75 o 
   2  10   8        8.00        7.99      1.14 o 
   3  10   8        8.45       10.41      2.29 o 
   4  10   8       33.75       39.56      2.37 o 
  -2  11   8        7.93       11.50      1.21 o 
  -1  11   8        9.82        9.68      1.14 o 
   0  11   8        1.68        2.84      1.10 o 
   1  11   8        0.41        1.61      1.25 o 
  -7   0   9        5.72        4.00      1.18 o 
  -5   0   9      358.78      339.32      5.86 o 
  -3   0   9        0.08        0.47      0.71 o 
  -1   0   9      310.84      296.71      7.41 o 
   1   0   9      210.97      196.84      5.88 o 
   3   0   9      610.18      583.62     13.03 o 
   5   0   9      556.09      538.59     12.85 o 
   7   0   9       16.81       20.52      2.72 o 
  -8   1   9       25.97       24.31      2.50 o 
  -7   1   9        7.02        9.94      1.86 o 
  -6   1   9       12.88       13.75      0.93 o 
  -5   1   9        5.26        7.16      0.90 o 
  -4   1   9        5.34        6.76      0.60 o 
  -3   1   9       70.14       71.43      1.40 o 
  -2   1   9       77.60       87.51      1.73 o 
  -1   1   9      301.48      286.61      4.17 o 
   0   1   9      204.76      213.06      4.29 o 
   1   1   9      304.54      310.78     11.29 o 
   2   1   9     1309.71     1272.28     17.27 o 
   3   1   9       60.38       50.22      2.97 o 
   4   1   9      387.92      345.81      6.48 o 
   5   1   9      195.84      180.75      4.49 o 
   6   1   9       14.65        9.86      1.85 o 
   7   1   9        7.57        6.74      1.40 o 
   8   1   9        4.55        3.78      2.14 o 
  -9   2   9        9.47        5.64      1.96 o 
  -8   2   9        8.22        7.43      1.09 o 
  -7   2   9       31.41       35.46      2.04 o 
  -6   2   9      315.17      325.81      6.19 o 
  -5   2   9       60.66       59.38      1.56 o 
  -4   2   9        5.80        8.93      0.77 o 
  -3   2   9       10.39       11.94      0.79 o 
  -2   2   9       52.46       55.79      1.21 o 
  -1   2   9       10.97       14.24      0.77 o 
   0   2   9       52.20       43.75      1.17 o 
   1   2   9       25.93       20.06      1.39 o 
   2   2   9       28.14       23.21      1.56 o 
   3   2   9      514.62      529.03      8.60 o 
   4   2   9      106.39       95.67      3.07 o 
   5   2   9        5.85        9.26      1.35 o 
   6   2   9        5.81        4.12      1.19 o 
   7   2   9       12.64       11.46      1.60 o 
   8   2   9        9.72       11.14      1.64 o 
  -9   3   9        3.37        2.94      1.37 o 
  -8   3   9       29.94       31.80      1.71 o 
  -7   3   9        0.00        1.64      0.89 o 
  -6   3   9        0.22        0.34      1.42 o 
  -5   3   9       63.12       58.77      2.41 o 
  -4   3   9        0.67        1.81      0.59 o 
  -3   3   9        2.61        4.86      0.81 o 
  -2   3   9        0.02        0.76      0.49 o 
  -1   3   9      219.58      216.69      2.94 o 
   0   3   9       10.61        9.48      0.68 o 
   1   3   9       89.40       86.99      2.67 o 
   2   3   9      149.83      129.09      4.63 o 
   3   3   9        1.87        2.90      1.00 o 
   4   3   9      146.11      117.91      3.46 o 
   5   3   9      228.38      210.20      4.94 o 
   6   3   9        3.66        5.85      1.25 o 
   7   3   9        0.54        1.28      1.13 o 
   8   3   9       18.58       22.65      2.73 o 
  -9   4   9        0.05       -0.43      1.11 o 
  -8   4   9       21.98       28.51      1.70 o 
  -7   4   9       17.17       17.59      1.42 o 
  -6   4   9        7.56        6.36      1.04 o 
  -5   4   9       24.47       28.62      1.82 o 
  -4   4   9       74.62       66.05      2.01 o 
  -3   4   9        3.51        4.12      0.63 o 
  -2   4   9       81.66       91.42      2.23 o 
  -1   4   9       11.11       11.13      0.76 o 
   0   4   9      203.91      204.92      3.50 o 
   1   4   9       13.71       14.83      1.08 o 
   2   4   9      294.02      270.92      5.39 o 
   3   4   9      470.05      482.51     13.81 o 
   4   4   9      268.44      242.53      5.30 o 
   5   4   9        4.93        6.43      1.30 o 
   6   4   9      102.01       93.21      3.38 o 
   7   4   9        4.54        5.61      1.36 o 
   8   4   9        5.88       10.06      1.65 o 
  -8   5   9       30.63       28.03      1.76 o 
  -7   5   9       81.47       83.08      2.56 o 
  -6   5   9        0.25       -0.65      0.78 o 
  -5   5   9       38.48       44.39      2.25 o 
  -4   5   9       85.01       92.53      2.99 o 
  -3   5   9       19.64       15.62      1.23 o 
  -2   5   9        6.43        5.37      0.86 o 
  -1   5   9        0.07        0.45      0.66 o 
   0   5   9        6.16        6.76      0.95 o 
   1   5   9      121.28      116.61      2.77 o 
   2   5   9       42.89       37.65      1.64 o 
   3   5   9        0.08        0.89      0.82 o 
   4   5   9      305.64      276.45      5.83 o 
   5   5   9       86.32       94.75      6.93 o 
   6   5   9        1.54        6.22      1.37 o 
   7   5   9        2.63        3.94      2.22 o 
  -8   6   9       28.94       27.41      1.79 o 
  -7   6   9        0.21        0.14      0.90 o 
  -6   6   9        0.04       -0.79      0.83 o 
  -5   6   9       55.64       47.96      2.39 o 
  -4   6   9       11.14        9.76      1.36 o 
  -3   6   9       17.23       14.80      1.22 o 
  -2   6   9        7.89        7.33      1.00 o 
  -1   6   9      150.27      156.09      4.38 o 
   0   6   9      422.96      435.40      7.70 o 
   1   6   9      106.31      111.51      2.23 o 
   2   6   9      519.77      515.73      8.01 o 
   3   6   9       23.38       24.78      1.46 o 
   4   6   9      127.21      129.82      3.34 o 
   5   6   9        3.94        5.23      1.29 o 
   6   6   9       85.75       71.00      4.98 o 
   7   6   9       12.42       15.37      1.87 o 
  -7   7   9        7.30        8.01      1.25 o 
  -6   7   9       19.44       20.54      3.05 o 
  -5   7   9       71.20       65.45      2.80 o 
  -4   7   9        0.13        1.14      1.54 o 
  -3   7   9      188.26      199.73      4.54 o 
  -2   7   9        1.66       -0.17      0.78 o 
  -1   7   9       29.08       27.98      1.50 o 
   0   7   9       54.87       48.99      2.37 o 
   1   7   9      116.99       99.48      3.28 o 
   2   7   9       28.21       34.02      1.63 o 
   3   7   9       40.29       45.96      3.31 o 
   4   7   9        1.84        2.28      0.88 o 
   5   7   9       77.89       70.09      2.35 o 
   6   7   9        0.06        1.86      1.48 o 
  -6   8   9       33.40       31.07      2.15 o 
  -5   8   9        5.57        4.97      1.32 o 
  -4   8   9        2.66        3.06      2.95 o 
  -3   8   9       11.13       13.15      2.30 o 
  -2   8   9        0.19       -0.29      0.80 o 
  -1   8   9       17.57       17.31      1.30 o 
   0   8   9       87.86       92.39      2.59 o 
   1   8   9       60.63       60.58      2.12 o 
   2   8   9       11.09       15.63      1.59 o 
   3   8   9       36.61       35.53      1.77 o 
   4   8   9        9.31       11.65      2.08 o 
   5   8   9        0.31        0.36      1.48 o 
  -5   9   9       10.99       12.61      1.83 o 
  -4   9   9        5.17        8.59      1.52 o 
  -3   9   9        0.63        0.08      0.90 o 
  -2   9   9        0.69        0.59      0.90 o 
  -1   9   9       31.28       22.88      1.49 o 
   0   9   9        0.39        0.63      0.90 o 
   1   9   9       79.62       74.16      2.42 o 
   2   9   9       49.99       58.18      2.75 o 
   3   9   9        8.74       11.65      1.54 o 
   4   9   9       72.02       77.48      4.50 o 
  -3  10   9       13.58       19.98      1.63 o 
  -2  10   9        0.78        0.29      0.95 o 
  -1  10   9       42.35       43.04      2.14 o 
   0  10   9        5.25        3.01      1.09 o 
   1  10   9        9.07        8.00      1.20 o 
   2  10   9       10.34       12.03      1.66 o 
  -6   0  10      151.59      175.97      5.77 o 
  -4   0  10      105.66      130.01      3.69 o 
  -2   0  10       36.17       31.94      1.71 o 
   0   0  10        1.85        1.91      1.14 o 
   2   0  10       18.71       12.51      1.86 o 
   4   0  10       35.46       26.99      2.60 o 
   6   0  10       29.91       29.73      2.95 o 
   8   0  10       31.89       32.25      3.44 o 
  -7   1  10        6.92       10.83      1.99 o 
  -6   1  10        6.08        3.93      1.07 o 
  -5   1  10        3.60        3.95      0.81 o 
  -4   1  10       29.43       27.70      1.14 o 
  -3   1  10      133.40      127.18      2.24 o 
  -2   1  10       17.92       21.90      1.00 o 
  -1   1  10       25.50       21.28      1.63 o 
   0   1  10      221.19      200.03      4.27 o 
   1   1  10      156.07      166.99      6.05 o 
   2   1  10        1.45        0.26      0.86 o 
   3   1  10      101.30      101.13      3.13 o 
   4   1  10      176.44      176.16      4.38 o 
   5   1  10       69.93       66.14      2.81 o 
   6   1  10        2.67        2.57      1.19 o 
   7   1  10        6.26        5.72      1.40 o 
   8   1  10       28.72       33.79      2.45 o 
  -8   2  10        0.58        1.14      1.62 o 
  -7   2  10       15.20       14.02      1.24 o 
  -6   2  10       80.41       67.37      3.65 o 
  -5   2  10      356.93      350.84      5.29 o 
  -4   2  10       96.30      100.97      2.77 o 
  -3   2  10        6.56        5.36      0.60 o 
  -2   2  10       45.95       37.33      1.09 o 
  -1   2  10        5.01        4.78      0.64 o 
   0   2  10        2.77        1.83      0.71 o 
   1   2  10       43.64       38.62      1.98 o 
   2   2  10       85.23       72.50      3.41 o 
   3   2  10      122.90      112.31      5.12 o 
   4   2  10        7.99        6.23      1.23 o 
   5   2  10       10.70       15.14      2.18 o 
   6   2  10        9.89        8.81      1.98 o 
   7   2  10        0.49        0.04      1.12 o 
   8   2  10       13.79       14.38      1.88 o 
  -8   3  10       44.32       39.23      2.34 o 
  -7   3  10        0.13       -0.07      1.04 o 
  -6   3  10       18.14       20.60      1.42 o 
  -5   3  10      244.14      259.58      4.58 o 
  -4   3  10       24.39       21.79      1.32 o 
  -3   3  10       17.33       16.45      0.95 o 
  -2   3  10       27.90       32.05      1.20 o 
  -1   3  10      246.01      231.85      5.80 o 
   0   3  10        0.29        0.32      0.66 o 
   1   3  10       53.95       67.40      2.02 o 
   2   3  10       61.72       58.93      3.11 o 
   3   3  10        0.09       -0.80      0.89 o 
   4   3  10       25.68       24.82      1.87 o 
   5   3  10       32.77       31.14      2.06 o 
   6   3  10        2.84        0.01      1.27 o 
   7   3  10       30.07       25.12      2.92 o 
  -8   4  10        5.97        2.48      1.34 o 
  -7   4  10       42.88       43.78      2.49 o 
  -6   4  10        7.80        6.88      1.09 o 
  -5   4  10       12.32        9.38      1.13 o 
  -4   4  10       19.18       25.30      1.48 o 
  -3   4  10       20.08       25.46      1.39 o 
  -2   4  10       25.88       25.93      1.36 o 
  -1   4  10        1.57        1.64      0.73 o 
   0   4  10      227.65      226.59      3.87 o 
   1   4  10      139.71      134.79      3.23 o 
   2   4  10      252.49      229.39      5.53 o 
   3   4  10       15.82       22.24      4.34 o 
   4   4  10       87.25      103.39      3.45 o 
   5   4  10        0.45        0.03      1.02 o 
   6   4  10        1.29        0.48      1.09 o 
   7   4  10       16.45       20.97      2.01 o 
  -7   5  10        0.91        2.85      1.24 o 
  -6   5  10        8.07        5.83      1.36 o 
  -5   5  10        0.35        1.14      0.93 o 
  -4   5  10      174.42      149.34      5.11 o 
  -3   5  10        0.22       -0.36      0.73 o 
  -2   5  10       39.57       46.76      1.78 o 
  -1   5  10        0.24        0.83      0.99 o 
   0   5  10      535.83      500.45      6.77 o 
   1   5  10        0.08       -0.14      0.74 o 
   2   5  10       47.79       45.10      1.82 o 
   3   5  10        8.48       11.53      1.51 o 
   4   5  10        8.35        5.67      1.27 o 
   5   5  10        0.38       -0.64      0.98 o 
   6   5  10       14.59       16.43      3.38 o 
   7   5  10       12.04       18.95      1.96 o 
  -7   6  10        4.40        5.29      1.46 o 
  -6   6  10       13.19       21.25      1.90 o 
  -5   6  10        4.46        5.36      1.08 o 
  -4   6  10       17.60       18.74      1.41 o 
  -3   6  10       95.57      102.18      2.69 o 
  -2   6  10       11.93       15.41      1.24 o 
  -1   6  10        6.70        2.82      1.16 o 
   0   6  10       16.27       19.31      2.32 o 
   1   6  10       15.06       15.95      1.25 o 
   2   6  10       17.30       17.90      1.78 o 
   3   6  10       51.87       54.65      2.04 o 
   4   6  10        7.28        8.68      1.13 o 
   5   6  10        1.31        0.18      0.88 o 
   6   6  10      102.54      113.22      3.98 o 
  -6   7  10        0.40        2.54      1.25 o 
  -5   7  10       16.32       17.70      1.52 o 
  -4   7  10       56.04       60.41      2.25 o 
  -3   7  10        1.80        1.95      0.90 o 
  -2   7  10       16.32       16.24      1.33 o 
  -1   7  10       45.94       56.99      2.67 o 
   0   7  10       94.20       97.96      3.36 o 
   1   7  10        0.42        0.50      1.10 o 
   2   7  10        3.09        2.99      0.94 o 
   3   7  10        9.85       10.19      1.17 o 
   4   7  10       34.64       34.33      1.79 o 
   5   7  10        2.06        3.44      1.03 o 
  -5   8  10       37.16       41.22      2.06 o 
  -4   8  10       29.79       30.79      1.81 o 
  -3   8  10       78.83       80.90      2.61 o 
  -2   8  10       34.53       27.91      2.85 o 
  -1   8  10       36.90       35.54      2.32 o 
   0   8  10        0.29       -0.51      0.83 o 
   1   8  10        4.12        3.09      1.70 o 
   2   8  10        0.00       -0.11      1.10 o 
   3   8  10        0.25        0.19      0.85 o 
   4   8  10       13.16       13.70      1.35 o 
  -4   9  10       14.52       16.38      1.56 o 
  -3   9  10        0.01       -0.79      0.93 o 
  -2   9  10       76.99       75.15      6.02 o 
  -1   9  10       14.97       17.03      2.23 o 
   0   9  10       44.01       49.81      2.18 o 
   1   9  10       19.77       24.79      2.07 o 
   2   9  10        5.37        5.74      2.00 o 
   3   9  10       13.98       16.42      1.93 o 
   0  10  10       14.43       15.16      1.50 o 
  -5   0  11       58.71       55.68      3.29 o 
  -3   0  11      180.30      147.86      3.61 o 
  -1   0  11       20.02       11.95      1.78 o 
   1   0  11       29.04       23.21      2.32 o 
   3   0  11      146.47      136.79      5.42 o 
   5   0  11       45.85       58.11      3.80 o 
   7   0  11        3.30        4.75      2.03 o 
  -7   1  11        0.52        3.70      1.59 o 
  -6   1  11       10.07        9.13      1.85 o 
  -5   1  11       87.64      104.02      3.05 o 
  -4   1  11        0.54        0.95      0.84 o 
  -3   1  11        0.10       -0.83      0.55 o 
  -2   1  11       76.17       65.17      1.68 o 
  -1   1  11       52.37       58.79      1.92 o 
   0   1  11      238.75      222.15      4.73 o 
   1   1  11        4.47        2.74      1.00 o 
   2   1  11       33.36       33.08      1.95 o 
   3   1  11       51.52       49.41      3.68 o 
   4   1  11       32.30       26.85      3.58 o 
   5   1  11       42.11       39.02      2.80 o 
   6   1  11       18.85       17.93      1.86 o 
   7   1  11        1.03        0.03      1.33 o 
  -8   2  11        0.59        2.49      1.68 o 
  -7   2  11        6.24        8.42      2.03 o 
  -6   2  11        1.48        2.50      0.90 o 
  -5   2  11       27.09       27.08      1.50 o 
  -4   2  11       77.25       88.32      3.34 o 
  -3   2  11       62.18       56.72      1.58 o 
  -2   2  11       39.14       35.55      1.41 o 
  -1   2  11        0.27        0.15      0.72 o 
   0   2  11      350.51      328.98      5.01 o 
   1   2  11       26.67       21.00      1.61 o 
   2   2  11       15.31       19.77      1.62 o 
   3   2  11        9.68        7.49      1.27 o 
   4   2  11        6.65        4.10      1.17 o 
   5   2  11       21.71       25.61      1.97 o 
   6   2  11        1.22        1.80      1.20 o 
   7   2  11       35.88       44.17      3.18 o 
  -7   3  11       26.67       29.26      1.73 o 
  -6   3  11        7.34        5.50      1.22 o 
  -5   3  11        5.82        3.27      0.96 o 
  -4   3  11      163.47      148.03      3.19 o 
  -3   3  11        7.35        5.85      1.02 o 
  -2   3  11        4.49        3.43      0.83 o 
  -1   3  11        3.71        2.40      0.80 o 
   0   3  11       61.15       62.93      2.10 o 
   1   3  11       10.22       12.57      1.11 o 
   2   3  11       10.40        9.09      1.29 o 
   3   3  11        0.15       -0.34      0.96 o 
   4   3  11        2.18        4.59      1.44 o 
   5   3  11        0.62        2.98      1.30 o 
   6   3  11        1.37        0.78      1.19 o 
   7   3  11       19.51       21.17      2.12 o 
  -7   4  11       14.79       18.00      3.00 o 
  -6   4  11      120.41      104.71      2.94 o 
  -5   4  11        0.01        0.09      0.84 o 
  -4   4  11        4.44        3.94      0.97 o 
  -3   4  11        0.01        0.61      0.86 o 
  -2   4  11       17.44       20.96      1.72 o 
  -1   4  11       22.81       15.53      1.57 o 
   0   4  11       40.12       34.09      1.93 o 
   1   4  11      144.82      121.52      2.86 o 
   2   4  11       11.19        9.65      1.10 o 
   3   4  11        0.30        0.00      0.97 o 
   4   4  11        0.83        0.53      1.10 o 
   5   4  11        6.54        8.33      1.48 o 
   6   4  11        0.04        0.67      1.19 o 
  -7   5  11        3.28        4.69      1.19 o 
  -6   5  11       11.06       11.59      1.37 o 
  -5   5  11      135.08      147.57      3.47 o 
  -4   5  11       14.32       18.70      1.44 o 
  -3   5  11       50.06       49.10      3.19 o 
  -2   5  11        0.54       -0.14      2.04 o 
  -1   5  11        1.28        4.11      1.18 o 
   0   5  11        0.08        0.50      1.01 o 
   1   5  11       11.44        8.12      1.04 o 
   2   5  11       29.79       26.51      2.06 o 
   3   5  11       27.03       25.35      1.55 o 
   4   5  11        0.80        1.44      1.12 o 
   5   5  11        2.27        2.99      1.31 o 
   6   5  11       11.01        6.55      1.54 o 
  -6   6  11       12.14       12.87      1.79 o 
  -5   6  11       72.00       64.82      2.57 o 
  -4   6  11        1.80        0.82      0.91 o 
  -3   6  11       52.46       47.61      3.40 o 
  -2   6  11        9.80        7.07      1.42 o 
  -1   6  11        1.62        1.89      1.12 o 
   0   6  11       62.20       63.37      2.79 o 
   1   6  11       89.77      101.64      3.42 o 
   2   6  11       28.80       31.85      1.69 o 
   3   6  11       49.89       49.38      2.07 o 
   4   6  11       17.47       17.99      1.47 o 
   5   6  11        2.57        2.56      1.01 o 
  -5   7  11       39.43       44.92      2.16 o 
  -4   7  11       18.34       12.81      1.35 o 
  -3   7  11        8.71        4.74      1.83 o 
  -2   7  11        2.52        2.13      1.24 o 
  -1   7  11        0.02       -0.95      1.58 o 
   0   7  11       15.52       22.24      3.75 o 
   1   7  11       34.57       35.50      2.54 o 
   2   7  11        2.69        5.07      1.31 o 
   3   7  11       12.16        7.99      1.36 o 
   4   7  11        0.00        0.17      0.91 o 
  -4   8  11        2.40        1.20      1.04 o 
  -3   8  11       20.67       24.88      2.18 o 
  -2   8  11       27.08       29.01      2.25 o 
  -1   8  11       26.87       27.21      2.73 o 
   0   8  11       22.46       17.71      1.86 o 
   1   8  11       27.15       21.98      1.96 o 
   2   8  11        3.62        6.37      1.46 o 
   3   8  11        6.07        6.72      1.45 o 
  -2   9  11        8.96        8.43      1.70 o 
  -1   9  11        4.32        4.73      1.50 o 
   0   9  11       33.94       39.07      2.54 o 
   1   9  11        5.28        5.96      1.49 o 
  -4   0  12       42.97       50.41      2.26 o 
  -2   0  12       14.24        9.59      1.23 o 
   0   0  12      156.27      157.12      5.71 o 
   2   0  12      179.25      182.70      6.43 o 
   4   0  12        5.22        3.60      1.68 o 
   6   0  12       17.19       18.30      2.71 o 
  -6   1  12        8.43        6.91      1.91 o 
  -5   1  12        2.15        3.03      0.85 o 
  -4   1  12       18.91       12.01      1.10 o 
  -3   1  12       32.20       34.12      1.37 o 
  -2   1  12       80.20       68.95      1.82 o 
  -1   1  12       17.50       18.63      1.08 o 
   0   1  12       11.35        7.99      1.00 o 
   1   1  12        0.10       -0.39      2.17 o 
   2   1  12       94.94      104.24      3.43 o 
   3   1  12       83.13       77.54      4.84 o 
   4   1  12       19.75       22.77      1.90 o 
   5   1  12        0.42        1.08      1.37 o 
   6   1  12        5.40        5.25      1.46 o 
  -7   2  12       32.37       41.51      3.36 o 
  -6   2  12       87.20       86.49      4.51 o 
  -5   2  12       20.90       24.01      1.89 o 
  -4   2  12        5.94        3.49      2.13 o 
  -3   2  12       29.29       27.73      1.48 o 
  -2   2  12        0.07        0.16      0.84 o 
  -1   2  12        3.99        7.72      1.07 o 
   0   2  12       52.38       44.11      1.81 o 
   1   2  12        0.32        0.05      0.93 o 
   2   2  12       13.51       17.84      1.68 o 
   3   2  12        1.70        1.00      1.05 o 
   4   2  12        0.00        0.05      1.03 o 
   5   2  12       15.43       17.16      1.83 o 
   6   2  12       21.07       17.19      1.91 o 
  -7   3  12       78.64       75.03      3.21 o 
  -6   3  12       38.26       37.35      1.88 o 
  -5   3  12       11.07       18.76      1.42 o 
  -4   3  12        0.94        2.04      0.85 o 
  -3   3  12       20.00       14.83      1.62 o 
  -2   3  12       13.80       13.11      1.17 o 
  -1   3  12       42.68       38.69      1.70 o 
   0   3  12        1.27        3.79      0.89 o 
   1   3  12       79.74       63.69      2.23 o 
   2   3  12       32.93       29.47      1.98 o 
   3   3  12       26.44       31.05      2.11 o 
   4   3  12       19.56       17.82      1.86 o 
   5   3  12      108.81      116.85      3.98 o 
   6   3  12        1.22        2.10      1.34 o 
  -6   4  12       29.16       31.96      1.84 o 
  -5   4  12       28.48       33.50      2.11 o 
  -4   4  12        5.52        5.84      1.08 o 
  -3   4  12        2.68        2.96      1.25 o 
  -2   4  12       24.75       24.83      1.91 o 
  -1   4  12        0.38        0.07      1.65 o 
   0   4  12       61.34       53.80      3.22 o 
   1   4  12       68.32       76.80      2.37 o 
   2   4  12       36.32       46.88      2.09 o 
   3   4  12       13.38       10.97      1.52 o 
   4   4  12        0.42       -0.47      1.06 o 
   5   4  12       35.97       49.76      2.75 o 
  -6   5  12       32.59       34.83      1.97 o 
  -5   5  12        9.02       10.35      1.32 o 
  -4   5  12       38.16       39.05      2.45 o 
  -3   5  12        0.90        1.33      1.17 o 
  -2   5  12        1.48        0.41      1.15 o 
  -1   5  12        2.84        3.75      1.26 o 
   0   5  12       78.37       80.99      7.00 o 
   1   5  12        0.76        1.90      0.87 o 
   2   5  12       17.58       21.69      1.52 o 
   3   5  12       24.51       17.60      1.45 o 
   4   5  12       83.57       87.64      4.70 o 
   5   5  12       15.54       22.56      2.10 o 
  -5   6  12       29.66       36.57      2.02 o 
  -4   6  12        0.65        0.83      1.22 o 
  -3   6  12        0.00        0.93      1.22 o 
  -2   6  12        0.05       -1.09      1.07 o 
  -1   6  12       57.58       56.89      3.46 o 
   0   6  12       14.47       13.46      1.68 o 
   1   6  12       98.30       93.38      3.45 o 
   2   6  12       22.62       29.48      1.74 o 
   3   6  12       17.32       15.73      1.43 o 
   4   6  12       31.23       33.69      1.91 o 
  -4   7  12       29.12       33.40      2.49 o 
  -3   7  12       12.40       19.46      2.02 o 
  -2   7  12       13.09       12.29      1.79 o 
  -1   7  12        2.01        1.58      1.24 o 
   0   7  12       12.39       15.97      1.80 o 
   1   7  12       95.45       88.74      3.45 o 
   2   7  12        1.27        1.74      1.27 o 
   3   7  12        0.00       -0.60      1.10 o 
  -1   8  12        8.48        9.57      1.68 o 
   0   8  12       11.34        9.78      1.70 o 
  -5   0  13       20.48       13.03      2.11 o 
  -3   0  13        4.45        3.01      1.05 o 
  -1   0  13        0.25       -1.32      0.89 o 
   1   0  13       13.35        6.52      1.88 o 
   3   0  13       73.49       87.04      4.68 o 
   5   0  13       52.97       56.78      4.13 o 
  -6   1  13       14.75       19.46      2.65 o 
  -5   1  13        8.33        7.05      1.82 o 
  -4   1  13        1.69        0.09      0.94 o 
  -3   1  13        0.29       -0.23      0.74 o 
  -2   1  13        0.03       -0.22      0.65 o 
  -1   1  13       35.79       36.57      1.49 o 
   0   1  13       35.56       30.28      2.24 o 
   1   1  13        0.88       -0.84      0.90 o 
   2   1  13       12.14       13.86      1.60 o 
   3   1  13       57.12       53.96      2.75 o 
   4   1  13        0.66        0.18      1.14 o 
   5   1  13        2.37        2.34      1.33 o 
  -6   2  13        0.60        2.36      1.67 o 
  -5   2  13        0.00       -0.47      1.49 o 
  -4   2  13        3.98        3.70      1.26 o 
  -3   2  13       41.01       47.12      1.94 o 
  -2   2  13       37.71       51.45      2.00 o 
  -1   2  13        3.13        0.03      0.79 o 
   0   2  13        0.01       -0.81      0.74 o 
   1   2  13        2.71        1.51      0.89 o 
   2   2  13       87.80       77.08      3.09 o 
   3   2  13        0.22       -0.51      1.06 o 
   4   2  13        1.28        2.36      1.26 o 
   5   2  13        2.17        5.79      1.65 o 
  -5   3  13        3.88        4.08      1.41 o 
  -4   3  13        0.56        0.33      1.17 o 
  -3   3  13        0.42        0.02      1.07 o 
  -2   3  13       15.25       12.75      1.23 o 
  -1   3  13       13.54       19.03      1.82 o 
   0   3  13       31.55       37.72      1.81 o 
   1   3  13       19.15       25.30      1.57 o 
   2   3  13       15.97       21.05      1.49 o 
   3   3  13       30.04       32.96      2.25 o 
   4   3  13       24.55       24.88      2.46 o 
  -5   4  13       11.01       12.28      2.46 o 
  -4   4  13        9.72       16.42      1.85 o 
  -3   4  13       11.62       10.07      1.61 o 
  -2   4  13        8.25        7.49      1.52 o 
  -1   4  13       43.78       25.90      2.02 o 
   0   4  13        3.60        2.55      1.69 o 
   1   4  13        0.03        0.21      0.83 o 
   2   4  13        0.06       -0.50      0.84 o 
   3   4  13       19.57       21.69      1.61 o 
   4   4  13        5.78        9.10      1.99 o 
  -4   5  13       38.66       41.93      2.64 o 
  -3   5  13       15.43       17.08      2.67 o 
  -2   5  13        1.90        1.38      1.82 o 
  -1   5  13       18.01       17.76      1.89 o 
   0   5  13        2.52        1.37      1.20 o 
   1   5  13       61.82       52.06      4.94 o 
   2   5  13        8.61        9.86      1.26 o 
   3   5  13        0.01        1.52      1.80 o 
  -3   6  13        2.56        4.55      1.51 o 
  -2   6  13       23.58       24.25      2.15 o 
  -1   6  13       34.97       34.82      2.40 o 
   0   6  13       14.26       17.59      1.97 o 
   1   6  13        9.86        9.06      1.65 o 
   2   6  13       36.10       38.19      2.54 o 
  -4   0  14       30.90       31.07      2.82 o 
  -2   0  14       50.11       60.95      2.67 o 
   0   0  14      116.34      120.50      3.71 o 
   2   0  14      115.06      106.43      5.26 o 
  -5   1  14       36.29       47.26      3.52 o 
  -4   1  14        0.71        1.84      1.67 o 
  -3   1  14        3.67        2.53      0.96 o 
  -2   1  14        0.83        0.01      0.85 o 
  -1   1  14        8.72        8.30      0.99 o 
   0   1  14        7.92        9.16      1.21 o 
   1   1  14      176.81      213.77      5.30 o 
   2   1  14       16.80       13.75      1.71 o 
   3   1  14       28.05       25.68      2.17 o 
  -4   2  14        2.33        1.91      1.25 o 
  -3   2  14       21.27       16.34      1.43 o 
  -2   2  14       27.01       33.15      1.79 o 
  -1   2  14       18.93       11.71      1.24 o 
   0   2  14       44.32       49.63      2.19 o 
   1   2  14        3.81        4.56      1.07 o 
   2   2  14       31.24       35.03      2.35 o 
   3   2  14       88.26      105.51      3.84 o 
  -4   3  14        1.24        2.13      1.33 o 
  -3   3  14        4.36        2.12      1.29 o 
  -2   3  14        2.42        3.30      1.37 o 
  -1   3  14       17.99       20.71      1.48 o 
   0   3  14       40.24       42.55      2.51 o 
   1   3  14       11.06        9.34      1.22 o 
   2   3  14        0.38        0.03      0.91 o 
   3   3  14        1.26        1.67      1.28 o 
  -3   4  14        0.68        1.79      1.28 o 
  -2   4  14        3.17        3.85      1.44 o 
  -1   4  14       51.33       57.21      2.87 o 
   0   4  14       40.27       43.03      2.59 o 
   1   4  14        0.03        0.83      2.35 o 
   2   4  14       12.36       16.47      1.51 o 
  -1   5  14        9.50       16.36      1.93 o 
   0   5  14        0.03        0.38      1.23 o 
  -1   0  15        3.78        8.14      2.79 o 
   1   0  15       41.73       44.28      3.84 o 
  -2   1  15        3.27        7.09      1.55 o 
  -1   1  15       15.47       16.08      1.23 o 
   0   1  15       18.52       22.40      1.39 o 
   1   1  15       20.23       31.36      1.91 o 
  -1   2  15       16.40       16.16      1.57 o 
   0   2  15        4.18        2.36      1.04 o 
                                                 
